# Supplementary material for: tRNA abundance, modification and fragmentation in nasopharyngeal swabs as biomarkers for COVID-19 severity
Source: Front Cell Dev Biol. 2022 Nov 1;10:999351. doi: 10.3389/fcell.2022.999351 (PMC9664364; doi:10.3389/fcell.2022.999351)
Supplement: Supplementary file 1 [file DataSheet4.CSV]

	gene	position	healthy.flu	healthy.mild	healthy.severe	mild.severe	N_equals.ctrl	N_equals.mild	N_equals.severe	N_equals.flu
1	Homo_sapiens_chr1.trna106-HisGTG	4	NA	NA	NA	NA	0	1	2	0
2	Homo_sapiens_chr1.trna106-HisGTG	31	NA	NA	NA	NA	0	1	1	0
3	Homo_sapiens_chr1.trna106-HisGTG	37	NA	NA	NA	NA	0	0	1	0
4	Homo_sapiens_chr1.trna106-HisGTG	38	NA	NA	0.483713633028543	NA	2	0	3	0
5	Homo_sapiens_chr1.trna106-HisGTG	57	NA	NA	NA	NA	0	2	1	0
6	Homo_sapiens_chr1.trna106-HisGTG	66	NA	NA	NA	NA	0	1	0	0
7	Homo_sapiens_chr1.trna107-AsnGTT	21	NA	NA	NA	NA	2	0	1	0
8	Homo_sapiens_chr1.trna107-AsnGTT	26	NA	NA	NA	NA	0	1	0	0
9	Homo_sapiens_chr1.trna107-AsnGTT	27	NA	6.31935826502598e-05	1.03278481603698e-06	0.289000021160564	5	16	7	1
10	Homo_sapiens_chr1.trna107-AsnGTT	36	NA	NA	NA	NA	0	1	0	0
11	Homo_sapiens_chr1.trna107-AsnGTT	46	NA	NA	NA	NA	0	1	0	0
12	Homo_sapiens_chr1.trna107-AsnGTT	55	NA	NA	NA	NA	0	0	1	0
13	Homo_sapiens_chr1.trna107-AsnGTT	59	0.28132234427316	0.144148709650302	0.589234700888426	0.0237060193316661	5	23	13	2
14	Homo_sapiens_chr1.trna107-AsnGTT	60	NA	NA	NA	NA	0	1	0	0
15	Homo_sapiens_chr1.trna107-AsnGTT	66	NA	NA	NA	NA	0	2	0	0
16	Homo_sapiens_chr1.trna111-HisGTG	6	NA	NA	NA	NA	0	0	1	0
17	Homo_sapiens_chr1.trna111-HisGTG	25	NA	NA	NA	NA	0	1	0	0
18	Homo_sapiens_chr1.trna111-HisGTG	33	NA	NA	NA	NA	0	5	1	4
19	Homo_sapiens_chr1.trna111-HisGTG	34	NA	NA	NA	NA	0	2	0	1
20	Homo_sapiens_chr1.trna111-HisGTG	35	NA	NA	NA	0.103681781104103	0	6	3	4
21	Homo_sapiens_chr1.trna111-HisGTG	36	NA	NA	NA	NA	0	2	1	2
22	Homo_sapiens_chr1.trna111-HisGTG	37	0.932480576713728	0.473632904431199	0.05588810618522	0.732034590325483	4	7	7	2
23	Homo_sapiens_chr1.trna111-HisGTG	38	NA	0.516842640617276	0.610252931418	0.893515832238029	2	2	2	1
24	Homo_sapiens_chr1.trna111-HisGTG	39	NA	NA	NA	NA	0	0	0	2
25	Homo_sapiens_chr1.trna111-HisGTG	42	NA	NA	NA	NA	0	0	0	1
26	Homo_sapiens_chr1.trna111-HisGTG	47	NA	NA	NA	NA	0	1	0	0
27	Homo_sapiens_chr1.trna111-HisGTG	57	NA	0.666382470777267	0.746010666654132	0.545171749322403	5	16	4	1
28	Homo_sapiens_chr1.trna111-HisGTG	58	NA	NA	NA	NA	0	2	0	0
29	Homo_sapiens_chr1.trna111-HisGTG	66	NA	NA	NA	NA	0	1	0	0
30	Homo_sapiens_chr1.trna112-GlnCTG	23	NA	NA	NA	NA	0	0	1	0
31	Homo_sapiens_chr1.trna112-GlnCTG	57	NA	NA	NA	NA	0	0	1	0
32	Homo_sapiens_chr1.trna116-GluCTC	6	NA	NA	NA	NA	0	1	0	0
33	Homo_sapiens_chr1.trna116-GluCTC	9	NA	NA	NA	NA	0	0	3	1
34	Homo_sapiens_chr1.trna116-GluCTC	31	NA	NA	NA	NA	0	3	1	0
35	Homo_sapiens_chr1.trna116-GluCTC	33	0.0571402997088378	0.0227442689984362	0.213967315619273	0.0969375138191643	5	18	14	4
36	Homo_sapiens_chr1.trna116-GluCTC	36	NA	NA	NA	NA	0	2	1	1
37	Homo_sapiens_chr1.trna116-GluCTC	38	NA	NA	NA	NA	0	1	1	0
38	Homo_sapiens_chr1.trna116-GluCTC	57	3.2481684662131e-05	0.00542004965782745	0.344293177529293	0.0673230698060087	5	27	18	4
39	Homo_sapiens_chr1.trna116-GluCTC	61	NA	NA	NA	NA	0	1	0	0
40	Homo_sapiens_chr1.trna116-GluCTC	62	NA	NA	NA	NA	0	1	0	0
41	Homo_sapiens_chr1.trna116-GluCTC	71	NA	NA	NA	NA	0	1	0	0
42	Homo_sapiens_chr1.trna117-GlyTCC	6	NA	0.000265036116433317	0.0520651564788988	0.219640668010876	5	19	8	1
43	Homo_sapiens_chr1.trna117-GlyTCC	9	NA	NA	NA	NA	0	3	0	0
44	Homo_sapiens_chr1.trna117-GlyTCC	28	NA	NA	NA	NA	0	0	1	0
45	Homo_sapiens_chr1.trna117-GlyTCC	33	NA	NA	NA	NA	0	0	0	1
46	Homo_sapiens_chr1.trna117-GlyTCC	35	NA	NA	NA	NA	0	0	0	1
47	Homo_sapiens_chr1.trna117-GlyTCC	36	NA	NA	NA	NA	0	1	0	0
48	Homo_sapiens_chr1.trna117-GlyTCC	37	NA	NA	NA	NA	0	0	0	1
49	Homo_sapiens_chr1.trna117-GlyTCC	38	NA	NA	NA	NA	0	0	0	1
50	Homo_sapiens_chr1.trna117-GlyTCC	49	NA	NA	NA	NA	0	1	0	0
51	Homo_sapiens_chr1.trna117-GlyTCC	53	NA	NA	NA	0.362234915714394	0	13	3	0
52	Homo_sapiens_chr1.trna117-GlyTCC	57	NA	0.0621400275453345	0.229994139434454	0.896932942367724	5	21	15	1
53	Homo_sapiens_chr1.trna117-GlyTCC	58	NA	NA	NA	NA	0	0	1	0
54	Homo_sapiens_chr1.trna117-GlyTCC	62	NA	NA	NA	NA	0	1	0	0
55	Homo_sapiens_chr1.trna117-GlyTCC	63	NA	NA	NA	NA	0	0	1	0
56	Homo_sapiens_chr1.trna117-GlyTCC	65	NA	NA	NA	NA	0	1	0	0
57	Homo_sapiens_chr1.trna117-GlyTCC	66	NA	NA	NA	NA	0	1	0	0
58	Homo_sapiens_chr1.trna119-LysCTT	10	NA	NA	NA	NA	0	1	1	0
59	Homo_sapiens_chr1.trna119-LysCTT	13	NA	NA	NA	NA	0	0	1	0
60	Homo_sapiens_chr1.trna119-LysCTT	27	NA	NA	NA	NA	0	1	0	0
61	Homo_sapiens_chr1.trna119-LysCTT	28	NA	NA	NA	NA	0	1	2	0
62	Homo_sapiens_chr1.trna119-LysCTT	29	NA	NA	NA	NA	0	1	0	0
63	Homo_sapiens_chr1.trna119-LysCTT	33	0.242105430129569	0.0346554222086816	0.222179490601408	0.391196020149332	4	5	5	4
64	Homo_sapiens_chr1.trna119-LysCTT	35	NA	NA	NA	NA	0	1	0	0
65	Homo_sapiens_chr1.trna119-LysCTT	36	NA	NA	NA	NA	0	1	0	0
66	Homo_sapiens_chr1.trna119-LysCTT	40	NA	NA	NA	NA	0	0	1	0
67	Homo_sapiens_chr1.trna119-LysCTT	41	NA	NA	NA	NA	0	1	0	0
68	Homo_sapiens_chr1.trna119-LysCTT	42	NA	NA	NA	NA	0	1	2	0
69	Homo_sapiens_chr1.trna119-LysCTT	44	NA	NA	NA	NA	0	1	3	0
70	Homo_sapiens_chr1.trna119-LysCTT	45	NA	NA	NA	NA	0	1	2	0
71	Homo_sapiens_chr1.trna119-LysCTT	46	NA	NA	NA	NA	0	0	1	0
72	Homo_sapiens_chr1.trna119-LysCTT	50	NA	NA	NA	NA	0	1	0	0
73	Homo_sapiens_chr1.trna119-LysCTT	56	NA	NA	NA	NA	0	0	1	0
74	Homo_sapiens_chr1.trna119-LysCTT	58	0.17596589469166	0.781814054093269	0.905737768685143	0.608302243122367	5	25	16	3
75	Homo_sapiens_chr1.trna119-LysCTT	63	NA	NA	NA	NA	0	0	1	0
76	Homo_sapiens_chr1.trna119-LysCTT	64	NA	NA	NA	NA	0	0	1	0
77	Homo_sapiens_chr1.trna119-LysCTT	73	NA	NA	NA	NA	0	1	0	0
78	Homo_sapiens_chr1.trna131-GlyCCC	56	NA	NA	NA	NA	0	0	1	0
79	Homo_sapiens_chr1.trna131-GlyCCC	67	NA	NA	NA	NA	0	0	1	0
80	Homo_sapiens_chr1.trna133-GlyCCC	30	NA	NA	NA	0.286990332542939	0	10	7	1
81	Homo_sapiens_chr1.trna133-GlyCCC	31	NA	NA	NA	NA	1	0	0	0
82	Homo_sapiens_chr1.trna133-GlyCCC	32	NA	NA	NA	NA	1	1	0	0
83	Homo_sapiens_chr1.trna133-GlyCCC	33	NA	NA	NA	NA	0	1	0	0
84	Homo_sapiens_chr1.trna133-GlyCCC	34	NA	NA	NA	NA	0	1	1	0
85	Homo_sapiens_chr1.trna133-GlyCCC	36	NA	NA	NA	NA	0	1	2	0
86	Homo_sapiens_chr1.trna133-GlyCCC	37	NA	NA	NA	NA	0	0	1	0
87	Homo_sapiens_chr1.trna133-GlyCCC	40	NA	NA	NA	NA	0	0	1	0
88	Homo_sapiens_chr1.trna133-GlyCCC	42	NA	NA	NA	NA	0	0	1	0
89	Homo_sapiens_chr1.trna133-GlyCCC	43	NA	NA	NA	NA	0	0	1	0
90	Homo_sapiens_chr1.trna133-GlyCCC	45	NA	NA	NA	NA	0	1	0	0
91	Homo_sapiens_chr1.trna133-GlyCCC	55	NA	NA	NA	NA	0	0	1	0
92	Homo_sapiens_chr1.trna133-GlyCCC	56	NA	NA	NA	0.463450126337092	0	2	2	0
93	Homo_sapiens_chr1.trna134-GluTTC	5	NA	NA	NA	NA	0	0	1	0
94	Homo_sapiens_chr1.trna134-GluTTC	6	NA	NA	NA	NA	0	1	0	0
95	Homo_sapiens_chr1.trna134-GluTTC	9	NA	NA	NA	NA	0	1	0	0
96	Homo_sapiens_chr1.trna134-GluTTC	18	NA	NA	NA	NA	0	0	0	1
97	Homo_sapiens_chr1.trna134-GluTTC	20	NA	NA	NA	NA	1	0	0	0
98	Homo_sapiens_chr1.trna134-GluTTC	32	NA	NA	NA	NA	0	1	1	0
99	Homo_sapiens_chr1.trna134-GluTTC	33	NA	NA	NA	NA	0	1	0	0
100	Homo_sapiens_chr1.trna134-GluTTC	34	NA	NA	NA	NA	1	1	0	0
101	Homo_sapiens_chr1.trna134-GluTTC	35	NA	0.461470703179115	0.814097317798774	0.329568955808377	2	6	3	0
102	Homo_sapiens_chr1.trna134-GluTTC	36	NA	6.64981524889698e-05	0.053871454055467	0.0863843033012198	4	14	9	1
103	Homo_sapiens_chr1.trna134-GluTTC	37	NA	NA	NA	NA	1	0	0	0
104	Homo_sapiens_chr1.trna134-GluTTC	38	NA	0.341111851335233	0.28818249113193	0.0443035396086698	5	12	2	1
105	Homo_sapiens_chr1.trna134-GluTTC	39	NA	NA	NA	NA	0	2	1	0
106	Homo_sapiens_chr1.trna134-GluTTC	42	NA	NA	NA	NA	0	1	0	0
107	Homo_sapiens_chr1.trna134-GluTTC	57	NA	0.000119798224927009	0.0190715507696718	0.0424204839012165	5	27	17	1
108	Homo_sapiens_chr1.trna136-AsnGTT	41	NA	NA	NA	NA	0	0	1	0
109	Homo_sapiens_chr1.trna136-AsnGTT	59	NA	NA	NA	NA	0	1	1	0
110	Homo_sapiens_chr1.trna15-GlnCTG	9	NA	NA	NA	NA	1	1	2	0
111	Homo_sapiens_chr1.trna15-GlnCTG	23	NA	NA	NA	NA	0	1	0	0
112	Homo_sapiens_chr1.trna15-GlnCTG	31	NA	NA	NA	NA	0	0	1	0
113	Homo_sapiens_chr1.trna15-GlnCTG	57	NA	NA	NA	0.593234596368741	0	3	5	0
114	Homo_sapiens_chr1.trna15-GlnCTG	60	NA	NA	NA	NA	0	0	1	0
115	Homo_sapiens_chr1.trna26-AsnGTT	21	NA	NA	NA	NA	3	0	1	0
116	Homo_sapiens_chr1.trna26-AsnGTT	26	NA	NA	NA	NA	1	0	0	0
117	Homo_sapiens_chr1.trna26-AsnGTT	27	NA	0.00133468403330775	1.76933190697084e-08	0.256312092947889	5	16	7	0
118	Homo_sapiens_chr1.trna26-AsnGTT	28	NA	NA	NA	NA	0	1	0	0
119	Homo_sapiens_chr1.trna26-AsnGTT	55	NA	NA	NA	NA	0	0	1	0
120	Homo_sapiens_chr1.trna26-AsnGTT	59	0.23550054270511	0.142896274449385	0.667688235593742	0.323976544752185	5	23	13	2
121	Homo_sapiens_chr1.trna26-AsnGTT	60	NA	NA	NA	NA	0	1	0	0
122	Homo_sapiens_chr1.trna26-AsnGTT	66	NA	NA	NA	NA	0	1	0	0
123	Homo_sapiens_chr1.trna32-MetCAT	9	0.0167491296655153	0.813043479053431	0.0712803770055831	0.0332978006572074	5	7	7	2
124	Homo_sapiens_chr1.trna32-MetCAT	22	NA	NA	NA	NA	0	1	0	0
125	Homo_sapiens_chr1.trna32-MetCAT	35	NA	NA	NA	NA	1	5	0	0
126	Homo_sapiens_chr1.trna32-MetCAT	36	NA	NA	NA	NA	0	0	1	0
127	Homo_sapiens_chr1.trna32-MetCAT	37	NA	NA	NA	NA	0	0	1	0
128	Homo_sapiens_chr1.trna32-MetCAT	38	NA	NA	NA	0.0714372663635711	0	6	4	2
129	Homo_sapiens_chr1.trna32-MetCAT	39	NA	NA	NA	NA	0	1	0	0
130	Homo_sapiens_chr1.trna32-MetCAT	57	0.0370508710937371	0.463103899936875	0.773479032751463	0.894236984408081	5	24	14	3
131	Homo_sapiens_chr1.trna32-MetCAT	64	NA	NA	NA	NA	0	0	1	0
132	Homo_sapiens_chr1.trna32-MetCAT	69	NA	NA	NA	NA	0	1	1	1
133	Homo_sapiens_chr1.trna34-LeuCAG	6	NA	NA	NA	NA	0	1	0	0
134	Homo_sapiens_chr1.trna34-LeuCAG	10	NA	NA	NA	NA	0	1	1	0
135	Homo_sapiens_chr1.trna34-LeuCAG	12	NA	NA	NA	NA	0	0	1	0
136	Homo_sapiens_chr1.trna34-LeuCAG	16	NA	NA	NA	NA	0	0	1	0
137	Homo_sapiens_chr1.trna34-LeuCAG	26	NA	NA	NA	NA	0	1	0	0
138	Homo_sapiens_chr1.trna34-LeuCAG	27	0.509257625839355	0.134039061970711	0.412102161770677	0.150258311156254	5	23	10	4
139	Homo_sapiens_chr1.trna34-LeuCAG	31	NA	NA	NA	NA	0	0	2	0
140	Homo_sapiens_chr1.trna34-LeuCAG	38	NA	0.507118862239939	0.602313168208185	0.751465900289329	4	12	5	1
141	Homo_sapiens_chr1.trna34-LeuCAG	46	NA	NA	NA	NA	0	1	0	0
142	Homo_sapiens_chr1.trna34-LeuCAG	50	NA	0.709681557347918	0.0594103099872496	0.521182734335394	5	6	2	0
143	Homo_sapiens_chr1.trna34-LeuCAG	51	NA	0.77397523331035	0.148651615355735	0.319462956879433	5	6	6	0
144	Homo_sapiens_chr1.trna34-LeuCAG	52	NA	NA	NA	NA	1	0	0	0
145	Homo_sapiens_chr1.trna34-LeuCAG	68	NA	0.171509013905314	0.268930717374768	0.466161295625223	4	7	5	0
146	Homo_sapiens_chr1.trna34-LeuCAG	76	NA	NA	NA	NA	0	1	0	0
147	Homo_sapiens_chr1.trna34-LeuCAG	78	NA	NA	NA	NA	1	2	1	0
148	Homo_sapiens_chr1.trna34-LeuCAG	81	NA	NA	NA	NA	1	1	1	0
149	Homo_sapiens_chr1.trna35-GlyGCC	4	NA	NA	NA	NA	0	0	2	0
150	Homo_sapiens_chr1.trna35-GlyGCC	30	NA	NA	NA	0.179813808414189	0	5	2	0
151	Homo_sapiens_chr1.trna35-GlyGCC	31	NA	NA	NA	NA	0	0	1	0
152	Homo_sapiens_chr1.trna35-GlyGCC	33	NA	NA	NA	NA	0	1	0	0
153	Homo_sapiens_chr1.trna35-GlyGCC	35	NA	NA	NA	NA	0	1	1	0
154	Homo_sapiens_chr1.trna35-GlyGCC	37	NA	NA	NA	NA	0	1	0	0
155	Homo_sapiens_chr1.trna35-GlyGCC	38	NA	NA	NA	NA	0	0	1	0
156	Homo_sapiens_chr1.trna35-GlyGCC	45	NA	NA	NA	NA	1	4	0	0
157	Homo_sapiens_chr1.trna35-GlyGCC	55	NA	NA	NA	NA	0	0	1	0
158	Homo_sapiens_chr1.trna35-GlyGCC	56	NA	0.810867568557363	0.557328345854346	0.638671871116273	5	24	15	1
159	Homo_sapiens_chr1.trna35-GlyGCC	67	NA	NA	NA	NA	0	0	1	0
160	Homo_sapiens_chr1.trna47-AsnGTT	27	NA	NA	NA	NA	0	0	1	0
161	Homo_sapiens_chr1.trna47-AsnGTT	59	NA	0.416949462905242	0.470515247177661	0.756931579439597	2	9	5	0
162	Homo_sapiens_chr1.trna47-AsnGTT	60	NA	NA	NA	NA	0	3	1	0
163	Homo_sapiens_chr1.trna47-AsnGTT	61	NA	NA	NA	NA	0	0	1	0
164	Homo_sapiens_chr1.trna47-AsnGTT	67	NA	NA	NA	NA	0	1	0	0
165	Homo_sapiens_chr1.trna5-GluTTC	9	NA	NA	NA	NA	0	0	1	0
166	Homo_sapiens_chr1.trna5-GluTTC	42	NA	NA	NA	NA	0	1	0	0
167	Homo_sapiens_chr1.trna5-GluTTC	46	NA	NA	NA	NA	0	1	1	0
168	Homo_sapiens_chr1.trna5-GluTTC	53	NA	NA	NA	NA	0	1	0	0
169	Homo_sapiens_chr1.trna5-GluTTC	57	NA	NA	NA	NA	0	1	3	0
170	Homo_sapiens_chr1.trna5-GluTTC	65	NA	NA	NA	NA	0	1	3	0
171	Homo_sapiens_chr1.trna50-AsnGTT	40	NA	NA	NA	NA	0	1	1	0
172	Homo_sapiens_chr1.trna50-AsnGTT	41	NA	NA	NA	NA	0	0	1	0
173	Homo_sapiens_chr1.trna50-AsnGTT	59	NA	NA	NA	NA	0	0	1	0
174	Homo_sapiens_chr1.trna50-AsnGTT	60	NA	NA	NA	0.824004143515367	0	4	2	0
175	Homo_sapiens_chr1.trna50-AsnGTT	68	NA	NA	NA	0.177807808356221	0	4	2	0
176	Homo_sapiens_chr1.trna50-AsnGTT	74	NA	NA	NA	NA	0	1	0	0
177	Homo_sapiens_chr1.trna52-ProCGG	6	NA	NA	NA	NA	2	0	0	0
178	Homo_sapiens_chr1.trna52-ProCGG	19	NA	NA	NA	NA	0	1	0	0
179	Homo_sapiens_chr1.trna52-ProCGG	29	NA	NA	NA	NA	0	1	1	0
180	Homo_sapiens_chr1.trna52-ProCGG	33	NA	0.763687994278395	0.866622972731898	0.676611380028928	5	6	5	1
181	Homo_sapiens_chr1.trna52-ProCGG	34	NA	NA	NA	NA	1	1	1	0
182	Homo_sapiens_chr1.trna52-ProCGG	35	NA	NA	NA	NA	2	1	0	0
183	Homo_sapiens_chr1.trna52-ProCGG	36	NA	0.698547971596528	0.370005981813888	0.707012854900491	5	4	3	0
184	Homo_sapiens_chr1.trna52-ProCGG	38	NA	NA	NA	NA	0	1	0	0
185	Homo_sapiens_chr1.trna52-ProCGG	39	NA	NA	NA	NA	0	1	0	0
186	Homo_sapiens_chr1.trna52-ProCGG	41	NA	NA	NA	NA	0	1	0	0
187	Homo_sapiens_chr1.trna52-ProCGG	44	NA	NA	NA	NA	0	0	1	0
188	Homo_sapiens_chr1.trna52-ProCGG	48	NA	NA	NA	NA	0	0	1	0
189	Homo_sapiens_chr1.trna52-ProCGG	57	NA	0.830258415578824	0.726324226410271	0.485756441273619	5	16	7	0
190	Homo_sapiens_chr1.trna52-ProCGG	66	NA	NA	NA	NA	0	1	0	0
191	Homo_sapiens_chr1.trna52-ProCGG	69	NA	NA	NA	NA	0	1	0	0
192	Homo_sapiens_chr1.trna54-LysTTT	6	NA	NA	NA	0.265000232745409	0	2	2	0
193	Homo_sapiens_chr1.trna54-LysTTT	10	NA	NA	NA	NA	0	0	4	0
194	Homo_sapiens_chr1.trna54-LysTTT	20	NA	NA	NA	NA	0	1	0	0
195	Homo_sapiens_chr1.trna54-LysTTT	26	NA	NA	NA	NA	0	0	0	1
196	Homo_sapiens_chr1.trna54-LysTTT	33	NA	NA	NA	NA	0	0	1	0
197	Homo_sapiens_chr1.trna54-LysTTT	34	NA	NA	NA	NA	1	2	1	0
198	Homo_sapiens_chr1.trna54-LysTTT	35	NA	NA	NA	0.93176255197268	1	12	5	0
199	Homo_sapiens_chr1.trna54-LysTTT	36	NA	0.440887062424539	0.106577379510952	0.828781154472667	3	15	3	0
200	Homo_sapiens_chr1.trna54-LysTTT	37	NA	NA	0.0499107153770953	NA	4	1	6	0
201	Homo_sapiens_chr1.trna54-LysTTT	38	NA	NA	NA	NA	3	0	1	1
202	Homo_sapiens_chr1.trna54-LysTTT	39	NA	NA	NA	NA	0	1	3	0
203	Homo_sapiens_chr1.trna54-LysTTT	58	0.299093538390147	2.30799908275721e-19	2.35802611603111e-12	0.22974006252128	5	25	16	2
204	Homo_sapiens_chr1.trna56-ThrTGT	35	NA	NA	NA	NA	0	0	2	0
205	Homo_sapiens_chr1.trna56-ThrTGT	36	NA	NA	NA	NA	0	1	0	0
206	Homo_sapiens_chr1.trna56-ThrTGT	41	NA	NA	NA	NA	0	0	1	0
207	Homo_sapiens_chr1.trna56-ThrTGT	58	NA	NA	NA	0.319724411465101	0	8	3	0
208	Homo_sapiens_chr1.trna56-ThrTGT	60	NA	NA	NA	NA	0	1	0	0
209	Homo_sapiens_chr1.trna56-ThrTGT	71	NA	NA	NA	NA	0	0	1	0
210	Homo_sapiens_chr1.trna58-LeuCAA	6	NA	NA	NA	NA	1	0	0	0
211	Homo_sapiens_chr1.trna58-LeuCAA	10	NA	NA	NA	NA	0	4	1	0
212	Homo_sapiens_chr1.trna58-LeuCAA	13	NA	NA	NA	NA	0	0	1	0
213	Homo_sapiens_chr1.trna58-LeuCAA	27	NA	0.0754716768609918	0.400667522771833	0.57048476086705	3	9	3	1
214	Homo_sapiens_chr1.trna58-LeuCAA	33	NA	NA	NA	NA	0	1	0	0
215	Homo_sapiens_chr1.trna58-LeuCAA	35	NA	NA	NA	NA	0	1	0	0
216	Homo_sapiens_chr1.trna58-LeuCAA	36	NA	NA	NA	NA	0	1	0	0
217	Homo_sapiens_chr1.trna58-LeuCAA	38	NA	0.425464303663003	NA	NA	4	6	1	1
218	Homo_sapiens_chr1.trna58-LeuCAA	39	NA	NA	NA	NA	1	2	0	0
219	Homo_sapiens_chr1.trna58-LeuCAA	46	NA	NA	NA	NA	0	1	0	0
220	Homo_sapiens_chr1.trna58-LeuCAA	53	NA	NA	NA	NA	0	0	1	0
221	Homo_sapiens_chr1.trna58-LeuCAA	69	NA	0.300830821515905	0.361240274331272	0.534991792323128	4	12	6	1
222	Homo_sapiens_chr1.trna58-LeuCAA	73	NA	NA	NA	NA	0	1	0	0
223	Homo_sapiens_chr1.trna58-LeuCAA	75	NA	NA	NA	NA	0	1	0	0
224	Homo_sapiens_chr1.trna58-LeuCAA	76	NA	NA	NA	NA	0	1	0	0
225	Homo_sapiens_chr1.trna58-LeuCAA	78	NA	NA	NA	NA	0	1	0	0
226	Homo_sapiens_chr1.trna59-GluCTC	6	NA	NA	NA	NA	0	1	0	0
227	Homo_sapiens_chr1.trna59-GluCTC	9	NA	NA	NA	NA	0	0	2	1
228	Homo_sapiens_chr1.trna59-GluCTC	31	NA	NA	NA	0.826818753490196	0	7	2	0
229	Homo_sapiens_chr1.trna59-GluCTC	33	0.0214284232383324	0.0550795926257956	0.183492504616072	0.320521896815461	5	24	14	3
230	Homo_sapiens_chr1.trna59-GluCTC	35	NA	NA	NA	NA	0	1	0	0
231	Homo_sapiens_chr1.trna59-GluCTC	36	NA	NA	NA	NA	0	3	1	1
232	Homo_sapiens_chr1.trna59-GluCTC	38	NA	NA	NA	NA	0	3	0	0
233	Homo_sapiens_chr1.trna59-GluCTC	57	0.168430640650728	1.96002418208879e-07	0.170177321839125	0.0116023923089699	5	18	9	2
234	Homo_sapiens_chr1.trna59-GluCTC	67	NA	NA	NA	NA	1	0	0	0
235	Homo_sapiens_chr1.trna59-GluCTC	69	NA	NA	NA	NA	0	0	1	0
236	Homo_sapiens_chr1.trna65-ProAGG	5	NA	NA	NA	NA	0	1	0	0
237	Homo_sapiens_chr1.trna65-ProAGG	6	NA	2.83007684181678e-06	0.000222832378326822	0.233599214678505	4	12	3	1
238	Homo_sapiens_chr1.trna65-ProAGG	9	NA	0.000938252934300704	0.0029453657837999	0.468101613771261	5	13	4	1
239	Homo_sapiens_chr1.trna65-ProAGG	29	NA	NA	NA	NA	0	2	0	0
240	Homo_sapiens_chr1.trna65-ProAGG	33	NA	0.0150198878760114	0.0604134917664102	0.309043078248935	5	13	4	1
241	Homo_sapiens_chr1.trna65-ProAGG	34	NA	0.0468411651491784	0.184507332306724	0.484266732578184	4	3	2	0
242	Homo_sapiens_chr1.trna65-ProAGG	35	NA	0.305716361470835	0.448057126997157	0.451827310124558	4	4	3	0
243	Homo_sapiens_chr1.trna65-ProAGG	36	NA	0.218158871608621	0.232702714395899	0.440797491350301	5	4	2	0
244	Homo_sapiens_chr1.trna65-ProAGG	37	NA	NA	NA	NA	0	1	0	0
245	Homo_sapiens_chr1.trna65-ProAGG	46	NA	NA	NA	NA	0	1	0	0
246	Homo_sapiens_chr1.trna65-ProAGG	57	NA	0.305443542101361	0.668340303915743	0.214377703486588	5	15	4	0
247	Homo_sapiens_chr1.trna65-ProAGG	66	NA	NA	NA	NA	0	1	0	0
248	Homo_sapiens_chr1.trna65-ProAGG	69	NA	NA	NA	NA	0	1	0	0
249	Homo_sapiens_chr1.trna68-GlyGCC	4	NA	NA	NA	NA	0	0	1	0
250	Homo_sapiens_chr1.trna68-GlyGCC	6	NA	NA	NA	0.117871936401493	0	3	4	0
251	Homo_sapiens_chr1.trna68-GlyGCC	14	NA	NA	NA	NA	0	0	1	0
252	Homo_sapiens_chr1.trna68-GlyGCC	30	NA	NA	NA	0.425650702097352	0	7	2	1
253	Homo_sapiens_chr1.trna68-GlyGCC	33	NA	NA	NA	NA	0	2	1	1
254	Homo_sapiens_chr1.trna68-GlyGCC	37	NA	NA	NA	NA	0	1	0	0
255	Homo_sapiens_chr1.trna68-GlyGCC	56	0.0951863151762757	0.000293176600955295	0.253935239087635	0.0179834702580652	5	26	17	4
256	Homo_sapiens_chr1.trna68-GlyGCC	59	NA	NA	NA	NA	0	1	0	0
257	Homo_sapiens_chr1.trna68-GlyGCC	61	NA	NA	NA	NA	0	0	1	0
258	Homo_sapiens_chr1.trna69-AspGTC	5	NA	NA	NA	NA	0	1	2	0
259	Homo_sapiens_chr1.trna69-AspGTC	6	NA	0.00256667078142861	0.00659856147828329	0.781821277488383	5	23	12	1
260	Homo_sapiens_chr1.trna69-AspGTC	7	NA	NA	NA	NA	0	1	2	0
261	Homo_sapiens_chr1.trna69-AspGTC	8	NA	NA	NA	0.618751783130546	0	3	2	0
262	Homo_sapiens_chr1.trna69-AspGTC	9	0.0239574129716021	0.00482694065607017	0.000195841980908125	0.000610482582675655	5	24	15	4
263	Homo_sapiens_chr1.trna69-AspGTC	28	NA	NA	NA	NA	0	0	1	0
264	Homo_sapiens_chr1.trna69-AspGTC	36	NA	NA	NA	NA	0	1	3	0
265	Homo_sapiens_chr1.trna69-AspGTC	57	0.0175051129526691	0.000473630457811122	0.000235425711047477	0.840359498356608	5	28	19	4
266	Homo_sapiens_chr1.trna69-AspGTC	64	NA	NA	NA	NA	0	0	1	0
267	Homo_sapiens_chr1.trna69-AspGTC	66	NA	NA	NA	NA	0	0	1	0
268	Homo_sapiens_chr1.trna69-AspGTC	68	NA	NA	NA	NA	0	1	0	0
269	Homo_sapiens_chr1.trna69-AspGTC	70	NA	NA	NA	NA	0	0	1	0
270	Homo_sapiens_chr1.trna69-AspGTC	72	NA	NA	NA	NA	0	0	0	1
271	Homo_sapiens_chr1.trna85-ValCAC	20	NA	NA	NA	NA	1	0	0	0
272	Homo_sapiens_chr1.trna85-ValCAC	25	NA	NA	NA	NA	0	1	0	0
273	Homo_sapiens_chr1.trna85-ValCAC	26	0.578467970372134	0.543989672516234	0.949019376800642	0.544518333372679	3	17	8	3
274	Homo_sapiens_chr1.trna85-ValCAC	31	NA	NA	NA	0.488717353234772	0	5	2	0
275	Homo_sapiens_chr1.trna85-ValCAC	34	NA	0.100550297713309	0.0588871827042004	0.855266247335257	5	17	6	1
276	Homo_sapiens_chr1.trna85-ValCAC	36	NA	NA	NA	NA	0	11	1	0
277	Homo_sapiens_chr1.trna85-ValCAC	43	NA	NA	NA	NA	0	1	0	0
278	Homo_sapiens_chr1.trna85-ValCAC	50	NA	NA	NA	NA	0	1	0	0
279	Homo_sapiens_chr1.trna85-ValCAC	58	NA	0.067566765593164	0.527222473751698	0.670090484972428	5	14	7	0
280	Homo_sapiens_chr1.trna9-ArgTCT	9	NA	0.811602089264421	0.825218762818402	0.67107653194722	5	14	5	1
281	Homo_sapiens_chr1.trna9-ArgTCT	15	NA	NA	NA	NA	0	2	1	0
282	Homo_sapiens_chr1.trna9-ArgTCT	16	NA	NA	NA	0.918221987518168	0	3	2	0
283	Homo_sapiens_chr1.trna9-ArgTCT	21	NA	NA	NA	NA	5	0	0	0
284	Homo_sapiens_chr1.trna9-ArgTCT	31	NA	NA	NA	NA	0	1	0	0
285	Homo_sapiens_chr1.trna9-ArgTCT	32	0.00835284141709561	0.00790697302732664	0.0467471398780886	0.663526497551005	5	23	9	2
286	Homo_sapiens_chr1.trna9-ArgTCT	35	NA	NA	NA	NA	0	0	1	0
287	Homo_sapiens_chr1.trna9-ArgTCT	45	NA	NA	NA	NA	0	0	1	0
288	Homo_sapiens_chr1.trna9-ArgTCT	58	0.0361869735999949	0.00225449180581536	0.044376506491793	0.0834626099041468	5	23	12	3
289	Homo_sapiens_chr1.trna90-ValCAC	4	NA	NA	NA	NA	0	1	0	0
290	Homo_sapiens_chr1.trna90-ValCAC	7	NA	NA	NA	NA	0	0	1	0
291	Homo_sapiens_chr1.trna90-ValCAC	26	0.158862793420122	0.380616192282167	0.344057341049752	0.857125888868413	4	16	6	2
292	Homo_sapiens_chr1.trna90-ValCAC	31	NA	NA	NA	0.656893933499722	0	6	2	0
293	Homo_sapiens_chr1.trna90-ValCAC	33	NA	NA	NA	NA	0	2	0	1
294	Homo_sapiens_chr1.trna90-ValCAC	34	NA	NA	NA	0.390697026652582	1	5	2	1
295	Homo_sapiens_chr1.trna90-ValCAC	42	NA	NA	NA	NA	0	0	1	0
296	Homo_sapiens_chr1.trna90-ValCAC	44	NA	NA	NA	NA	0	1	0	0
297	Homo_sapiens_chr1.trna90-ValCAC	45	NA	NA	NA	NA	0	1	1	0
298	Homo_sapiens_chr1.trna90-ValCAC	46	NA	NA	NA	NA	0	1	0	0
299	Homo_sapiens_chr1.trna90-ValCAC	48	NA	NA	NA	NA	0	1	0	0
300	Homo_sapiens_chr1.trna98-ValCAC	4	NA	NA	NA	NA	0	1	0	0
301	Homo_sapiens_chr1.trna98-ValCAC	26	0.647989871305298	0.50770185275012	0.812310074529202	0.137424205356846	3	15	7	3
302	Homo_sapiens_chr1.trna98-ValCAC	31	NA	NA	NA	0.550190476137986	0	6	2	1
303	Homo_sapiens_chr1.trna98-ValCAC	33	NA	NA	NA	NA	0	1	0	0
304	Homo_sapiens_chr1.trna98-ValCAC	34	NA	NA	NA	0.0716047772803763	1	5	4	1
305	Homo_sapiens_chr1.trna98-ValCAC	46	NA	NA	NA	NA	0	0	1	0
306	Homo_sapiens_chr1.trna99-ValCAC	4	NA	NA	NA	NA	0	1	0	0
307	Homo_sapiens_chr1.trna99-ValCAC	30	NA	NA	NA	NA	0	1	1	0
308	Homo_sapiens_chr10.trna2-SerTGA	26	NA	NA	NA	NA	0	0	1	0
309	Homo_sapiens_chr10.trna2-SerTGA	32	NA	NA	NA	NA	0	0	1	0
310	Homo_sapiens_chr10.trna2-SerTGA	37	NA	NA	NA	NA	0	0	1	0
311	Homo_sapiens_chr10.trna2-SerTGA	44	NA	NA	NA	NA	1	0	0	0
312	Homo_sapiens_chr10.trna2-SerTGA	49	NA	NA	NA	NA	0	3	1	0
313	Homo_sapiens_chr10.trna2-SerTGA	50	NA	NA	NA	0.29195382839329	0	3	4	0
314	Homo_sapiens_chr10.trna2-SerTGA	51	NA	NA	NA	NA	1	4	1	0
315	Homo_sapiens_chr10.trna2-SerTGA	67	NA	NA	NA	NA	0	1	0	0
316	Homo_sapiens_chr11.trna11-LysTTT	4	NA	NA	NA	NA	1	0	2	0
317	Homo_sapiens_chr11.trna11-LysTTT	6	NA	NA	NA	NA	1	0	1	0
318	Homo_sapiens_chr11.trna11-LysTTT	7	NA	NA	NA	NA	1	0	1	0
319	Homo_sapiens_chr11.trna11-LysTTT	20	NA	NA	NA	NA	0	1	0	0
320	Homo_sapiens_chr11.trna11-LysTTT	38	NA	NA	NA	NA	0	0	1	0
321	Homo_sapiens_chr11.trna11-LysTTT	44	NA	NA	NA	NA	0	0	1	0
322	Homo_sapiens_chr11.trna11-LysTTT	58	NA	NA	NA	NA	0	0	3	0
323	Homo_sapiens_chr11.trna12-ProTGG	6	NA	NA	NA	NA	0	1	0	0
324	Homo_sapiens_chr11.trna12-ProTGG	9	NA	NA	NA	0.251073215334766	0	4	2	1
325	Homo_sapiens_chr11.trna12-ProTGG	32	NA	NA	NA	NA	0	0	2	0
326	Homo_sapiens_chr11.trna12-ProTGG	33	NA	NA	NA	NA	0	1	0	0
327	Homo_sapiens_chr11.trna12-ProTGG	35	NA	NA	NA	NA	0	1	1	0
328	Homo_sapiens_chr11.trna12-ProTGG	36	NA	0.714530566702078	NA	NA	2	5	1	0
329	Homo_sapiens_chr11.trna12-ProTGG	41	NA	NA	NA	NA	0	1	0	0
330	Homo_sapiens_chr11.trna12-ProTGG	44	NA	NA	NA	NA	0	0	1	0
331	Homo_sapiens_chr11.trna12-ProTGG	57	NA	0.0983758600923294	0.268327701360354	0.589102749022907	5	15	4	0
332	Homo_sapiens_chr11.trna12-ProTGG	69	NA	NA	NA	NA	0	1	0	0
333	Homo_sapiens_chr11.trna12-ProTGG	73	NA	NA	NA	NA	1	0	0	0
334	Homo_sapiens_chr11.trna13-PheGAA	26	NA	NA	0.0559344064492663	NA	3	1	2	0
335	Homo_sapiens_chr11.trna13-PheGAA	58	NA	NA	NA	NA	0	0	1	0
336	Homo_sapiens_chr11.trna15-PheGAA	17	NA	NA	NA	NA	0	0	1	0
337	Homo_sapiens_chr11.trna15-PheGAA	20	NA	NA	NA	NA	0	0	1	0
338	Homo_sapiens_chr11.trna15-PheGAA	26	NA	NA	0.0161406676876281	NA	3	1	2	0
339	Homo_sapiens_chr11.trna15-PheGAA	35	NA	NA	NA	NA	0	1	0	0
340	Homo_sapiens_chr11.trna15-PheGAA	36	NA	NA	NA	NA	1	3	1	0
341	Homo_sapiens_chr11.trna15-PheGAA	37	NA	NA	NA	0.271358832081012	0	14	6	1
342	Homo_sapiens_chr11.trna15-PheGAA	38	NA	NA	NA	NA	3	1	0	0
343	Homo_sapiens_chr11.trna15-PheGAA	40	NA	NA	NA	NA	0	1	0	0
344	Homo_sapiens_chr11.trna15-PheGAA	41	NA	NA	NA	NA	0	0	1	0
345	Homo_sapiens_chr11.trna15-PheGAA	47	NA	NA	NA	NA	0	0	1	1
346	Homo_sapiens_chr11.trna15-PheGAA	58	NA	NA	NA	0.708151532401122	0	25	13	2
347	Homo_sapiens_chr11.trna15-PheGAA	59	NA	NA	NA	NA	0	1	0	0
348	Homo_sapiens_chr11.trna15-PheGAA	65	NA	NA	NA	0.675798884915675	0	13	3	1
349	Homo_sapiens_chr11.trna15-PheGAA	66	NA	NA	NA	NA	0	0	1	0
350	Homo_sapiens_chr11.trna16-ValTAC	19	NA	NA	NA	NA	2	0	0	0
351	Homo_sapiens_chr11.trna16-ValTAC	20	NA	NA	NA	NA	2	1	0	0
352	Homo_sapiens_chr11.trna16-ValTAC	26	NA	NA	NA	0.921492295074737	0	2	2	1
353	Homo_sapiens_chr11.trna16-ValTAC	30	NA	NA	NA	NA	0	1	1	1
354	Homo_sapiens_chr11.trna16-ValTAC	33	NA	NA	NA	NA	0	0	0	1
355	Homo_sapiens_chr11.trna16-ValTAC	35	NA	NA	NA	NA	0	1	0	0
356	Homo_sapiens_chr11.trna16-ValTAC	36	NA	NA	NA	0.265362700979716	0	11	3	0
357	Homo_sapiens_chr11.trna16-ValTAC	38	NA	NA	NA	NA	0	0	0	1
358	Homo_sapiens_chr11.trna16-ValTAC	40	NA	NA	NA	NA	0	0	1	0
359	Homo_sapiens_chr11.trna16-ValTAC	51	NA	NA	NA	NA	0	1	0	0
360	Homo_sapiens_chr11.trna16-ValTAC	58	NA	0.0815102818903234	0.333084591440745	0.350238518167388	5	19	8	1
361	Homo_sapiens_chr11.trna16-ValTAC	59	NA	NA	NA	NA	0	0	1	0
362	Homo_sapiens_chr11.trna17-ValTAC	3	NA	NA	NA	NA	0	1	0	0
363	Homo_sapiens_chr11.trna17-ValTAC	5	NA	NA	NA	NA	0	0	1	0
364	Homo_sapiens_chr11.trna17-ValTAC	30	NA	NA	NA	NA	0	3	1	0
365	Homo_sapiens_chr11.trna17-ValTAC	33	NA	NA	NA	NA	0	0	0	1
366	Homo_sapiens_chr11.trna17-ValTAC	34	NA	NA	NA	NA	0	0	1	0
367	Homo_sapiens_chr11.trna17-ValTAC	35	NA	NA	NA	NA	0	0	1	0
368	Homo_sapiens_chr11.trna17-ValTAC	36	NA	NA	NA	0.106729498998185	0	12	4	0
369	Homo_sapiens_chr11.trna17-ValTAC	51	NA	NA	NA	NA	0	1	0	0
370	Homo_sapiens_chr11.trna17-ValTAC	58	NA	0.247182152875744	0.626852773813034	0.582531910218208	5	20	10	1
371	Homo_sapiens_chr11.trna3-ArgTCT	15	NA	NA	NA	NA	0	1	0	0
372	Homo_sapiens_chr11.trna3-ArgTCT	20	NA	NA	NA	NA	1	0	0	0
373	Homo_sapiens_chr11.trna3-ArgTCT	21	NA	NA	NA	NA	1	0	0	0
374	Homo_sapiens_chr11.trna3-ArgTCT	28	NA	NA	NA	NA	1	0	0	0
375	Homo_sapiens_chr11.trna3-ArgTCT	32	NA	NA	NA	0.602577729539075	1	7	3	1
376	Homo_sapiens_chr11.trna3-ArgTCT	39	NA	NA	NA	NA	0	0	1	0
377	Homo_sapiens_chr11.trna3-ArgTCT	40	NA	NA	NA	NA	0	0	1	0
378	Homo_sapiens_chr11.trna3-ArgTCT	48	NA	NA	NA	NA	0	0	0	1
379	Homo_sapiens_chr11.trna3-ArgTCT	58	NA	0.957367957425751	0.638297637213435	0.3217052835805	2	11	7	1
380	Homo_sapiens_chr11.trna5-LysTTT	6	NA	NA	NA	0.110095450675276	0	2	2	0
381	Homo_sapiens_chr11.trna5-LysTTT	10	NA	NA	NA	NA	0	0	2	0
382	Homo_sapiens_chr11.trna5-LysTTT	33	NA	NA	NA	NA	0	0	1	0
383	Homo_sapiens_chr11.trna5-LysTTT	34	NA	NA	NA	NA	0	2	0	0
384	Homo_sapiens_chr11.trna5-LysTTT	39	NA	NA	NA	NA	0	1	0	0
385	Homo_sapiens_chr11.trna5-LysTTT	50	NA	NA	NA	NA	0	1	0	0
386	Homo_sapiens_chr11.trna5-LysTTT	58	NA	NA	NA	0.471078939597123	0	6	2	0
387	Homo_sapiens_chr11.trna5-LysTTT	63	NA	NA	NA	NA	0	1	0	0
388	Homo_sapiens_chr11.trna5-LysTTT	65	NA	NA	NA	NA	0	1	0	0
389	Homo_sapiens_chr11.trna8-SerGCT	26	NA	NA	NA	NA	2	0	1	0
390	Homo_sapiens_chr11.trna8-SerGCT	30	NA	NA	NA	NA	0	1	1	0
391	Homo_sapiens_chr11.trna8-SerGCT	32	NA	0.126936663182761	0.11550664992749	0.951145282554684	4	11	6	1
392	Homo_sapiens_chr11.trna8-SerGCT	35	NA	NA	NA	NA	0	1	0	0
393	Homo_sapiens_chr11.trna8-SerGCT	37	NA	NA	NA	NA	0	1	0	0
394	Homo_sapiens_chr11.trna8-SerGCT	50	NA	NA	NA	NA	0	1	0	1
395	Homo_sapiens_chr11.trna8-SerGCT	56	NA	NA	NA	NA	0	0	0	1
396	Homo_sapiens_chr11.trna8-SerGCT	67	0.0033393708756508	0.609205631123202	0.622532087638727	0.931542308025203	5	25	13	4
397	Homo_sapiens_chr11.trna8-SerGCT	74	NA	NA	NA	NA	0	2	1	2
398	Homo_sapiens_chr11.trna8-SerGCT	76	NA	NA	NA	NA	0	0	1	0
399	Homo_sapiens_chr12.trna13-AlaTGC	19	NA	NA	NA	NA	1	0	1	0
400	Homo_sapiens_chr12.trna13-AlaTGC	24	NA	0.00788968313925915	0.652958144509997	0.128892808532597	5	6	2	0
401	Homo_sapiens_chr12.trna13-AlaTGC	25	NA	0.418394513288342	0.0929962400955918	0.832302394102267	4	5	2	1
402	Homo_sapiens_chr12.trna13-AlaTGC	29	NA	NA	NA	NA	0	1	0	0
403	Homo_sapiens_chr12.trna13-AlaTGC	34	NA	NA	NA	NA	0	2	0	0
404	Homo_sapiens_chr12.trna13-AlaTGC	35	NA	NA	NA	0.838261608596276	0	3	2	0
405	Homo_sapiens_chr12.trna13-AlaTGC	36	NA	0.00174169676879705	0.293231797165271	0.214797181376587	5	19	8	1
406	Homo_sapiens_chr12.trna13-AlaTGC	42	NA	NA	NA	NA	0	1	1	0
407	Homo_sapiens_chr12.trna13-AlaTGC	45	NA	NA	NA	NA	0	0	1	0
408	Homo_sapiens_chr12.trna13-AlaTGC	53	NA	NA	NA	NA	0	0	1	0
409	Homo_sapiens_chr12.trna13-AlaTGC	57	NA	NA	NA	0.846200529721791	0	18	7	0
410	Homo_sapiens_chr12.trna13-AlaTGC	63	NA	NA	NA	NA	0	0	1	0
411	Homo_sapiens_chr12.trna2-SerCGA	26	NA	NA	NA	NA	0	0	1	0
412	Homo_sapiens_chr12.trna2-SerCGA	32	NA	NA	NA	NA	0	0	1	0
413	Homo_sapiens_chr12.trna2-SerCGA	34	NA	NA	NA	NA	0	0	1	0
414	Homo_sapiens_chr12.trna2-SerCGA	58	NA	NA	NA	NA	1	3	0	0
415	Homo_sapiens_chr12.trna2-SerCGA	67	NA	NA	NA	NA	1	3	1	0
416	Homo_sapiens_chr12.trna5-AspGTC	6	NA	0.000185080201546846	0.110803580627346	0.00629042660732645	5	10	4	1
417	Homo_sapiens_chr12.trna5-AspGTC	7	NA	NA	NA	NA	1	1	1	0
418	Homo_sapiens_chr12.trna5-AspGTC	8	NA	NA	NA	NA	0	0	1	0
419	Homo_sapiens_chr12.trna5-AspGTC	9	NA	0.00421038907221926	0.475349305765519	0.336353432830991	5	19	6	1
420	Homo_sapiens_chr12.trna5-AspGTC	12	NA	NA	NA	NA	0	1	0	0
421	Homo_sapiens_chr12.trna5-AspGTC	14	NA	NA	NA	NA	0	1	1	0
422	Homo_sapiens_chr12.trna5-AspGTC	23	NA	NA	NA	NA	0	1	0	0
423	Homo_sapiens_chr12.trna5-AspGTC	27	NA	NA	NA	NA	0	0	1	0
424	Homo_sapiens_chr12.trna5-AspGTC	28	NA	NA	NA	NA	0	1	0	0
425	Homo_sapiens_chr12.trna5-AspGTC	29	NA	NA	NA	NA	0	1	0	0
426	Homo_sapiens_chr12.trna5-AspGTC	36	NA	NA	NA	NA	0	1	1	0
427	Homo_sapiens_chr12.trna5-AspGTC	57	NA	0.0287027478688523	9.87556762460667e-06	0.019394472921699	5	24	12	1
428	Homo_sapiens_chr12.trna6-TrpCCA	7	NA	NA	NA	NA	0	0	1	0
429	Homo_sapiens_chr12.trna6-TrpCCA	9	NA	NA	NA	NA	0	1	1	1
430	Homo_sapiens_chr12.trna6-TrpCCA	25	NA	NA	NA	NA	0	3	1	1
431	Homo_sapiens_chr12.trna6-TrpCCA	33	NA	NA	NA	NA	0	1	0	0
432	Homo_sapiens_chr12.trna6-TrpCCA	36	NA	NA	NA	NA	1	3	1	1
433	Homo_sapiens_chr12.trna6-TrpCCA	37	NA	NA	NA	NA	2	0	0	0
434	Homo_sapiens_chr12.trna6-TrpCCA	39	NA	NA	NA	NA	1	1	1	0
435	Homo_sapiens_chr12.trna6-TrpCCA	40	NA	NA	NA	NA	0	0	0	1
436	Homo_sapiens_chr12.trna6-TrpCCA	45	NA	NA	NA	NA	0	0	1	0
437	Homo_sapiens_chr12.trna6-TrpCCA	49	NA	NA	NA	NA	0	1	0	0
438	Homo_sapiens_chr12.trna6-TrpCCA	57	NA	0.388858420533751	0.443878026266506	0.794274122457995	5	17	7	1
439	Homo_sapiens_chr12.trna6-TrpCCA	60	NA	NA	NA	NA	0	0	1	0
440	Homo_sapiens_chr12.trna8-AlaTGC	24	NA	NA	NA	NA	4	1	1	0
441	Homo_sapiens_chr12.trna8-AlaTGC	25	NA	NA	NA	NA	3	1	0	1
442	Homo_sapiens_chr12.trna8-AlaTGC	29	NA	NA	NA	NA	0	1	0	0
443	Homo_sapiens_chr12.trna8-AlaTGC	36	NA	NA	0.408231570455721	NA	2	1	3	0
444	Homo_sapiens_chr12.trna8-AlaTGC	45	NA	NA	NA	NA	0	0	1	0
445	Homo_sapiens_chr12.trna8-AlaTGC	50	NA	NA	NA	NA	0	1	0	0
446	Homo_sapiens_chr12.trna8-AlaTGC	56	NA	NA	NA	NA	0	1	0	0
447	Homo_sapiens_chr12.trna8-AlaTGC	57	NA	0.970428916816236	0.258481028467852	0.354391939715634	3	5	2	0
448	Homo_sapiens_chr12.trna8-AlaTGC	62	NA	NA	NA	NA	0	1	0	0
449	Homo_sapiens_chr12.trna8-AlaTGC	67	NA	NA	NA	NA	1	0	0	0
450	Homo_sapiens_chr13.trna3-GluTTC	4	NA	NA	NA	NA	0	2	1	0
451	Homo_sapiens_chr13.trna3-GluTTC	6	NA	NA	NA	0.498150124553738	0	6	6	0
452	Homo_sapiens_chr13.trna3-GluTTC	8	NA	0.953792256418045	0.551331059030867	0.100698984248106	3	2	2	0
453	Homo_sapiens_chr13.trna3-GluTTC	9	0.505898800105655	0.109804751373165	0.0935640939507678	0.996721718197404	5	19	9	3
454	Homo_sapiens_chr13.trna3-GluTTC	16	NA	NA	NA	NA	0	0	1	0
455	Homo_sapiens_chr13.trna3-GluTTC	34	NA	NA	NA	NA	0	0	1	0
456	Homo_sapiens_chr13.trna3-GluTTC	35	NA	NA	NA	NA	0	1	1	0
457	Homo_sapiens_chr13.trna3-GluTTC	36	0.712641062879102	0.534281931794151	0.051317884686032	0.00103460052024695	3	15	7	2
458	Homo_sapiens_chr13.trna3-GluTTC	38	NA	NA	NA	NA	0	2	0	0
459	Homo_sapiens_chr13.trna3-GluTTC	57	NA	NA	NA	0.114219130525542	0	5	4	0
460	Homo_sapiens_chr13.trna3-GluTTC	66	NA	NA	NA	NA	0	1	0	0
461	Homo_sapiens_chr13.trna5-GluTTC	4	NA	NA	NA	NA	0	2	0	0
462	Homo_sapiens_chr13.trna5-GluTTC	6	NA	NA	NA	NA	0	3	1	0
463	Homo_sapiens_chr13.trna5-GluTTC	7	NA	NA	NA	NA	0	1	1	0
464	Homo_sapiens_chr13.trna5-GluTTC	8	NA	NA	NA	0.692593275907667	0	7	2	0
465	Homo_sapiens_chr13.trna5-GluTTC	9	0.0572909487234155	0.228892123388326	0.594672735881213	0.20825717661195	5	17	9	2
466	Homo_sapiens_chr13.trna5-GluTTC	34	NA	NA	NA	NA	0	0	1	0
467	Homo_sapiens_chr13.trna5-GluTTC	35	NA	NA	NA	NA	0	1	0	0
468	Homo_sapiens_chr13.trna5-GluTTC	36	NA	NA	NA	0.0115636334919818	0	6	3	1
469	Homo_sapiens_chr13.trna5-GluTTC	38	NA	NA	NA	NA	0	2	0	1
470	Homo_sapiens_chr13.trna5-GluTTC	44	NA	NA	NA	NA	0	0	1	0
471	Homo_sapiens_chr13.trna5-GluTTC	49	NA	NA	NA	NA	0	0	1	0
472	Homo_sapiens_chr13.trna5-GluTTC	53	NA	NA	NA	NA	0	1	0	0
473	Homo_sapiens_chr13.trna5-GluTTC	57	0.0615995759047397	0.358240729555408	0.696882012831912	0.647741853344544	5	24	16	3
474	Homo_sapiens_chr14.trna1-LeuAAG	10	NA	NA	NA	NA	0	0	1	0
475	Homo_sapiens_chr14.trna1-LeuAAG	26	NA	NA	NA	NA	1	0	0	0
476	Homo_sapiens_chr14.trna1-LeuAAG	27	NA	0.0964984971423994	0.926187040032187	0.348555924939715	5	15	6	1
477	Homo_sapiens_chr14.trna1-LeuAAG	33	NA	NA	NA	NA	0	0	1	0
478	Homo_sapiens_chr14.trna1-LeuAAG	35	NA	0.000152006192973081	0.0706995657652169	0.276608022253687	5	19	7	1
479	Homo_sapiens_chr14.trna1-LeuAAG	37	NA	NA	NA	0.793520244572715	0	7	2	1
480	Homo_sapiens_chr14.trna1-LeuAAG	38	NA	0.096645956859855	0.0047916010866872	0.949611068942599	4	12	3	1
481	Homo_sapiens_chr14.trna1-LeuAAG	39	NA	NA	NA	NA	0	4	0	0
482	Homo_sapiens_chr14.trna1-LeuAAG	65	NA	NA	NA	NA	0	1	0	0
483	Homo_sapiens_chr14.trna1-LeuAAG	67	0.0588940211295869	0.458465121994278	0.348129335892239	0.38270120394454	5	19	10	4
484	Homo_sapiens_chr14.trna1-LeuAAG	79	NA	NA	NA	NA	0	1	0	0
485	Homo_sapiens_chr14.trna10-IleAAT	21	NA	NA	NA	NA	1	0	0	0
486	Homo_sapiens_chr14.trna10-IleAAT	26	NA	NA	NA	NA	3	0	0	0
487	Homo_sapiens_chr14.trna10-IleAAT	27	NA	0.0387863931735943	0.0858010947958585	0.374517504953559	4	7	5	0
488	Homo_sapiens_chr14.trna10-IleAAT	35	NA	0.0651391170052222	0.285074607934874	0.82101574273591	4	19	7	1
489	Homo_sapiens_chr14.trna10-IleAAT	36	NA	NA	NA	NA	0	2	0	0
490	Homo_sapiens_chr14.trna10-IleAAT	37	NA	NA	NA	0.668578540645629	0	12	2	0
491	Homo_sapiens_chr14.trna10-IleAAT	38	NA	NA	NA	NA	0	2	0	0
492	Homo_sapiens_chr14.trna10-IleAAT	40	NA	NA	NA	NA	0	1	1	1
493	Homo_sapiens_chr14.trna10-IleAAT	42	NA	NA	NA	NA	0	1	0	0
494	Homo_sapiens_chr14.trna10-IleAAT	47	NA	NA	NA	NA	0	1	0	0
495	Homo_sapiens_chr14.trna10-IleAAT	59	NA	0.0882513533308356	0.159518318102928	0.917950951132604	5	23	10	1
496	Homo_sapiens_chr14.trna13-LysCTT	10	NA	NA	NA	NA	0	0	1	0
497	Homo_sapiens_chr14.trna13-LysCTT	28	NA	NA	NA	NA	0	1	0	0
498	Homo_sapiens_chr14.trna13-LysCTT	29	NA	NA	NA	NA	0	1	0	0
499	Homo_sapiens_chr14.trna13-LysCTT	33	0.403326424450808	0.068405423948776	0.211373877422936	0.55274912113089	4	5	3	4
500	Homo_sapiens_chr14.trna13-LysCTT	37	NA	NA	NA	NA	0	1	0	0
501	Homo_sapiens_chr14.trna13-LysCTT	39	NA	NA	NA	NA	0	0	1	0
502	Homo_sapiens_chr14.trna13-LysCTT	41	NA	NA	NA	NA	0	1	0	0
503	Homo_sapiens_chr14.trna13-LysCTT	42	NA	NA	NA	NA	0	1	0	0
504	Homo_sapiens_chr14.trna13-LysCTT	44	NA	NA	NA	NA	0	2	0	0
505	Homo_sapiens_chr14.trna13-LysCTT	47	NA	NA	NA	NA	0	0	1	0
506	Homo_sapiens_chr14.trna13-LysCTT	50	NA	NA	NA	NA	0	1	0	0
507	Homo_sapiens_chr14.trna13-LysCTT	58	0.0546696196410801	0.697940004021193	0.164435473975736	0.0580635169931869	5	25	17	4
508	Homo_sapiens_chr14.trna13-LysCTT	61	NA	NA	NA	NA	0	0	1	0
509	Homo_sapiens_chr14.trna13-LysCTT	73	NA	NA	NA	NA	0	0	0	1
510	Homo_sapiens_chr14.trna16-TyrGTA	27	NA	NA	NA	NA	0	1	0	0
511	Homo_sapiens_chr14.trna16-TyrGTA	35	NA	NA	NA	NA	0	0	1	0
512	Homo_sapiens_chr14.trna16-TyrGTA	37	NA	0.000359049201399037	NA	NA	4	7	1	0
513	Homo_sapiens_chr14.trna16-TyrGTA	39	NA	NA	NA	NA	0	0	0	1
514	Homo_sapiens_chr14.trna16-TyrGTA	48	NA	NA	NA	NA	0	1	0	0
515	Homo_sapiens_chr14.trna16-TyrGTA	58	NA	0.557194199554516	0.565272894027445	0.150419862322063	4	17	6	1
516	Homo_sapiens_chr14.trna16-TyrGTA	62	NA	NA	NA	NA	0	1	0	0
517	Homo_sapiens_chr14.trna16-TyrGTA	67	NA	NA	NA	NA	0	2	0	0
518	Homo_sapiens_chr14.trna19-TyrGTA	27	NA	NA	NA	NA	0	1	0	0
519	Homo_sapiens_chr14.trna19-TyrGTA	34	NA	NA	NA	NA	0	1	0	0
520	Homo_sapiens_chr14.trna19-TyrGTA	35	NA	NA	NA	NA	0	0	1	0
521	Homo_sapiens_chr14.trna19-TyrGTA	37	NA	0.278456599869648	NA	NA	4	3	1	1
522	Homo_sapiens_chr14.trna19-TyrGTA	58	NA	0.0690089880288382	0.985940315935574	0.142118866871929	4	16	6	1
523	Homo_sapiens_chr14.trna19-TyrGTA	65	NA	NA	NA	NA	0	1	0	0
524	Homo_sapiens_chr14.trna19-TyrGTA	67	NA	NA	NA	NA	0	2	0	0
525	Homo_sapiens_chr14.trna2-LeuTAG	10	NA	NA	NA	NA	0	0	1	0
526	Homo_sapiens_chr14.trna2-LeuTAG	26	NA	NA	NA	NA	0	1	0	0
527	Homo_sapiens_chr14.trna2-LeuTAG	27	NA	NA	NA	NA	0	3	1	1
528	Homo_sapiens_chr14.trna2-LeuTAG	35	NA	NA	NA	NA	0	1	1	0
529	Homo_sapiens_chr14.trna2-LeuTAG	46	NA	NA	NA	NA	0	2	0	0
530	Homo_sapiens_chr14.trna2-LeuTAG	67	NA	NA	NA	NA	0	6	1	1
531	Homo_sapiens_chr14.trna2-LeuTAG	68	NA	NA	NA	NA	0	2	0	0
532	Homo_sapiens_chr14.trna2-LeuTAG	70	NA	NA	NA	NA	0	1	0	0
533	Homo_sapiens_chr14.trna2-LeuTAG	75	NA	NA	NA	NA	0	0	1	0
534	Homo_sapiens_chr14.trna2-LeuTAG	78	NA	NA	NA	NA	0	1	0	0
535	Homo_sapiens_chr14.trna2-LeuTAG	79	NA	NA	NA	NA	0	1	0	0
536	Homo_sapiens_chr14.trna20-ThrTGT	22	NA	NA	NA	NA	0	0	1	0
537	Homo_sapiens_chr14.trna20-ThrTGT	32	NA	NA	NA	NA	0	0	1	0
538	Homo_sapiens_chr14.trna20-ThrTGT	38	NA	NA	NA	NA	0	1	0	0
539	Homo_sapiens_chr14.trna20-ThrTGT	46	NA	NA	NA	NA	0	1	0	0
540	Homo_sapiens_chr14.trna20-ThrTGT	52	NA	NA	NA	NA	1	0	0	0
541	Homo_sapiens_chr14.trna20-ThrTGT	58	NA	0.000410090144003442	NA	NA	2	4	1	0
542	Homo_sapiens_chr14.trna20-ThrTGT	59	NA	0.00802395301729946	NA	NA	2	2	1	0
543	Homo_sapiens_chr14.trna20-ThrTGT	63	NA	NA	NA	NA	1	0	0	0
544	Homo_sapiens_chr14.trna20-ThrTGT	71	NA	NA	NA	NA	0	1	1	0
545	Homo_sapiens_chr14.trna21-ThrTGT	32	NA	NA	NA	NA	0	0	1	0
546	Homo_sapiens_chr14.trna21-ThrTGT	34	NA	NA	NA	NA	0	1	0	0
547	Homo_sapiens_chr14.trna21-ThrTGT	50	NA	NA	NA	NA	0	0	1	0
548	Homo_sapiens_chr14.trna21-ThrTGT	58	NA	0.464821244327497	0.542503719798568	0.545310396050872	4	10	7	0
549	Homo_sapiens_chr14.trna21-ThrTGT	59	NA	NA	NA	NA	1	0	0	0
550	Homo_sapiens_chr14.trna21-ThrTGT	71	NA	NA	NA	NA	1	1	1	0
551	Homo_sapiens_chr14.trna3-ProTGG	17	NA	NA	NA	NA	0	1	0	0
552	Homo_sapiens_chr14.trna3-ProTGG	33	NA	NA	NA	NA	2	0	1	0
553	Homo_sapiens_chr14.trna3-ProTGG	34	NA	NA	NA	NA	3	0	0	0
554	Homo_sapiens_chr14.trna3-ProTGG	35	NA	NA	NA	NA	4	0	1	0
555	Homo_sapiens_chr14.trna3-ProTGG	36	NA	0.0335646362397418	NA	NA	3	2	1	0
556	Homo_sapiens_chr14.trna3-ProTGG	39	NA	NA	NA	NA	0	1	0	0
557	Homo_sapiens_chr14.trna3-ProTGG	44	NA	NA	NA	NA	0	0	1	0
558	Homo_sapiens_chr14.trna3-ProTGG	46	NA	NA	NA	NA	0	1	0	0
559	Homo_sapiens_chr14.trna3-ProTGG	49	NA	NA	NA	NA	0	3	1	0
560	Homo_sapiens_chr14.trna3-ProTGG	57	NA	0.0109981127855965	0.773982959176384	0.0169819045969276	5	14	5	0
561	Homo_sapiens_chr14.trna4-ThrTGT	32	NA	NA	NA	NA	0	0	1	0
562	Homo_sapiens_chr14.trna4-ThrTGT	38	NA	NA	NA	NA	0	1	0	0
563	Homo_sapiens_chr14.trna4-ThrTGT	58	NA	NA	NA	0.19517276219062	0	4	2	0
564	Homo_sapiens_chr14.trna4-ThrTGT	59	NA	NA	NA	NA	0	1	0	0
565	Homo_sapiens_chr14.trna4-ThrTGT	63	NA	NA	NA	NA	0	1	0	0
566	Homo_sapiens_chr14.trna4-ThrTGT	64	NA	NA	NA	NA	0	0	1	0
567	Homo_sapiens_chr14.trna4-ThrTGT	67	NA	NA	NA	NA	0	1	0	0
568	Homo_sapiens_chr14.trna4-ThrTGT	71	NA	NA	NA	NA	0	1	0	0
569	Homo_sapiens_chr14.trna5-TyrGTA	27	NA	NA	NA	NA	0	1	0	0
570	Homo_sapiens_chr14.trna5-TyrGTA	35	NA	NA	NA	NA	0	0	1	0
571	Homo_sapiens_chr14.trna5-TyrGTA	37	NA	0.0416416768251426	0.0768652264444823	0.162334206454252	4	7	2	0
572	Homo_sapiens_chr14.trna5-TyrGTA	38	NA	NA	NA	NA	1	0	0	0
573	Homo_sapiens_chr14.trna5-TyrGTA	56	NA	NA	NA	NA	0	1	0	0
574	Homo_sapiens_chr14.trna5-TyrGTA	58	NA	0.00839490116752872	0.475632529358794	0.486465443617428	4	17	7	0
575	Homo_sapiens_chr14.trna5-TyrGTA	65	NA	NA	NA	NA	0	1	0	0
576	Homo_sapiens_chr14.trna5-TyrGTA	67	NA	NA	NA	NA	0	1	0	0
577	Homo_sapiens_chr14.trna6-ProTGG	6	NA	0.253481493912315	NA	NA	2	2	0	1
578	Homo_sapiens_chr14.trna6-ProTGG	9	NA	NA	NA	NA	1	0	1	1
579	Homo_sapiens_chr14.trna6-ProTGG	19	NA	NA	NA	NA	0	1	0	0
580	Homo_sapiens_chr14.trna6-ProTGG	26	NA	NA	NA	NA	0	0	1	0
581	Homo_sapiens_chr14.trna6-ProTGG	29	NA	NA	NA	NA	0	1	0	0
582	Homo_sapiens_chr14.trna6-ProTGG	33	NA	0.00137307620026315	0.422943350416168	0.101604869744524	5	6	6	0
583	Homo_sapiens_chr14.trna6-ProTGG	34	NA	0.448445328840705	NA	NA	2	3	1	1
584	Homo_sapiens_chr14.trna6-ProTGG	35	NA	NA	NA	NA	1	1	1	0
585	Homo_sapiens_chr14.trna6-ProTGG	36	NA	0.199972612673903	0.374028296994028	0.0901120703243722	5	9	4	0
586	Homo_sapiens_chr14.trna6-ProTGG	44	NA	NA	NA	NA	0	0	1	0
587	Homo_sapiens_chr14.trna6-ProTGG	45	NA	NA	NA	NA	0	0	1	0
588	Homo_sapiens_chr14.trna6-ProTGG	48	NA	NA	NA	NA	0	0	1	0
589	Homo_sapiens_chr14.trna6-ProTGG	57	NA	0.485707356084379	0.584862907764519	0.751594061755031	5	17	7	0
590	Homo_sapiens_chr14.trna6-ProTGG	62	NA	NA	NA	NA	0	1	0	0
591	Homo_sapiens_chr14.trna6-ProTGG	66	NA	NA	NA	NA	0	2	0	0
592	Homo_sapiens_chr14.trna6-ProTGG	69	NA	NA	NA	NA	0	1	1	0
593	Homo_sapiens_chr14.trna7-ArgACG	9	NA	0.3163751728574	0.443018725394537	0.0661096976816773	2	13	4	1
594	Homo_sapiens_chr14.trna7-ArgACG	26	0.443758156903276	0.859000380638359	0.222495952081275	0.461255756597885	5	15	3	2
595	Homo_sapiens_chr14.trna7-ArgACG	27	NA	NA	NA	NA	0	1	0	0
596	Homo_sapiens_chr14.trna7-ArgACG	34	0.000136673747161895	0.000399894724446391	0.748288544582078	0.0154600631381504	5	13	4	2
597	Homo_sapiens_chr14.trna7-ArgACG	35	NA	NA	NA	NA	0	0	1	0
598	Homo_sapiens_chr14.trna7-ArgACG	36	NA	NA	NA	NA	1	3	1	0
599	Homo_sapiens_chr14.trna7-ArgACG	37	NA	NA	NA	NA	1	4	1	0
600	Homo_sapiens_chr14.trna7-ArgACG	41	NA	NA	NA	NA	0	0	1	1
601	Homo_sapiens_chr14.trna7-ArgACG	42	NA	NA	NA	NA	0	1	0	0
602	Homo_sapiens_chr14.trna7-ArgACG	46	NA	NA	NA	NA	0	0	1	0
603	Homo_sapiens_chr14.trna7-ArgACG	58	NA	0.000750688142395359	0.0821729738113883	0.352253039716135	5	21	11	1
604	Homo_sapiens_chr14.trna7-ArgACG	65	NA	NA	NA	NA	0	1	0	0
605	Homo_sapiens_chr14.trna7-ArgACG	70	NA	NA	NA	NA	0	0	1	0
606	Homo_sapiens_chr14.trna9-AlaAGC	58	NA	NA	NA	NA	0	1	1	0
607	Homo_sapiens_chr14.trna9-AlaAGC	71	NA	NA	NA	NA	0	0	1	0
608	Homo_sapiens_chr15.trna10-SerGCT	32	NA	NA	NA	NA	0	0	1	0
609	Homo_sapiens_chr15.trna10-SerGCT	50	NA	0.714861037435548	0.899239394415871	0.591719935821551	2	7	3	0
610	Homo_sapiens_chr15.trna10-SerGCT	51	NA	NA	NA	NA	0	0	1	0
611	Homo_sapiens_chr15.trna10-SerGCT	55	NA	NA	NA	NA	0	1	0	0
612	Homo_sapiens_chr15.trna10-SerGCT	76	NA	NA	NA	NA	0	0	1	0
613	Homo_sapiens_chr15.trna4-ArgTCG	9	NA	NA	NA	0.337557616340266	0	4	2	1
614	Homo_sapiens_chr15.trna4-ArgTCG	26	NA	0.00916700115598359	0.00240660495405332	0.414128589113981	4	8	3	1
615	Homo_sapiens_chr15.trna4-ArgTCG	35	NA	NA	NA	NA	0	2	0	0
616	Homo_sapiens_chr15.trna4-ArgTCG	58	NA	0.00075725422744936	0.107885324036132	0.298942586939066	5	24	10	1
617	Homo_sapiens_chr15.trna4-ArgTCG	65	NA	NA	NA	NA	0	1	0	0
618	Homo_sapiens_chr15.trna4-ArgTCG	68	NA	NA	NA	NA	0	1	0	0
619	Homo_sapiens_chr15.trna7-GlnCTG	5	NA	NA	NA	NA	0	1	1	0
620	Homo_sapiens_chr15.trna7-GlnCTG	9	0.24155493965539	0.518304087474903	0.272148316887319	0.907481596671406	5	19	6	2
621	Homo_sapiens_chr15.trna7-GlnCTG	29	NA	NA	NA	NA	0	0	0	1
622	Homo_sapiens_chr15.trna7-GlnCTG	33	NA	NA	NA	NA	1	1	0	0
623	Homo_sapiens_chr15.trna7-GlnCTG	36	NA	NA	NA	NA	0	1	0	0
624	Homo_sapiens_chr15.trna7-GlnCTG	38	NA	NA	NA	NA	0	1	0	0
625	Homo_sapiens_chr15.trna7-GlnCTG	57	NA	0.852470064961977	0.925485540960995	0.905853547564699	4	18	7	0
626	Homo_sapiens_chr15.trna7-GlnCTG	69	NA	NA	NA	NA	0	0	1	0
627	Homo_sapiens_chr15.trna7-GlnCTG	70	NA	NA	NA	NA	0	4	0	0
628	Homo_sapiens_chr16.trna1-ArgCCG	9	NA	0.20803598962073	0.623426605564279	0.688380616471635	3	7	4	1
629	Homo_sapiens_chr16.trna1-ArgCCG	14	NA	NA	NA	NA	0	0	1	0
630	Homo_sapiens_chr16.trna1-ArgCCG	25	NA	NA	NA	NA	2	0	0	0
631	Homo_sapiens_chr16.trna1-ArgCCG	26	NA	0.830102860529578	0.689475580964123	0.618471769967063	4	8	4	1
632	Homo_sapiens_chr16.trna1-ArgCCG	34	NA	NA	NA	NA	1	2	0	0
633	Homo_sapiens_chr16.trna1-ArgCCG	35	NA	NA	NA	NA	0	2	0	0
634	Homo_sapiens_chr16.trna1-ArgCCG	36	NA	NA	NA	NA	0	1	0	1
635	Homo_sapiens_chr16.trna1-ArgCCG	37	NA	NA	NA	0.595514984243021	0	5	2	0
636	Homo_sapiens_chr16.trna1-ArgCCG	42	NA	NA	NA	NA	0	0	1	0
637	Homo_sapiens_chr16.trna1-ArgCCG	46	NA	NA	NA	NA	0	0	1	0
638	Homo_sapiens_chr16.trna1-ArgCCG	58	NA	5.53262361664224e-07	0.000511938639473746	0.0580445636417289	5	24	15	1
639	Homo_sapiens_chr16.trna1-ArgCCG	69	NA	NA	NA	NA	0	0	1	0
640	Homo_sapiens_chr16.trna10-LysCTT	6	NA	NA	NA	NA	0	0	1	0
641	Homo_sapiens_chr16.trna10-LysCTT	10	NA	NA	NA	NA	0	2	0	0
642	Homo_sapiens_chr16.trna10-LysCTT	28	NA	NA	NA	NA	0	1	0	0
643	Homo_sapiens_chr16.trna10-LysCTT	29	NA	NA	NA	NA	0	1	0	0
644	Homo_sapiens_chr16.trna10-LysCTT	33	0.170423598923355	0.1781015330572	0.981716591054711	0.179073468000902	5	19	7	4
645	Homo_sapiens_chr16.trna10-LysCTT	34	NA	NA	NA	NA	0	2	0	0
646	Homo_sapiens_chr16.trna10-LysCTT	35	NA	NA	NA	NA	0	2	0	0
647	Homo_sapiens_chr16.trna10-LysCTT	36	NA	NA	NA	NA	0	3	1	0
648	Homo_sapiens_chr16.trna10-LysCTT	38	NA	NA	NA	NA	0	1	0	0
649	Homo_sapiens_chr16.trna10-LysCTT	39	NA	0.270864200778371	NA	NA	2	4	1	0
650	Homo_sapiens_chr16.trna10-LysCTT	41	NA	NA	NA	NA	4	1	0	0
651	Homo_sapiens_chr16.trna10-LysCTT	42	NA	NA	NA	NA	0	1	0	0
652	Homo_sapiens_chr16.trna10-LysCTT	44	NA	NA	NA	NA	0	1	0	0
653	Homo_sapiens_chr16.trna10-LysCTT	50	NA	NA	NA	NA	0	1	0	0
654	Homo_sapiens_chr16.trna10-LysCTT	58	NA	7.01204432669774e-06	6.18418225938762e-08	0.291285421329216	5	23	9	1
655	Homo_sapiens_chr16.trna10-LysCTT	73	NA	NA	NA	NA	0	0	1	0
656	Homo_sapiens_chr16.trna10-LysCTT	74	NA	NA	NA	NA	1	0	0	0
657	Homo_sapiens_chr16.trna11-ProAGG	5	NA	NA	NA	NA	0	1	0	0
658	Homo_sapiens_chr16.trna11-ProAGG	6	NA	2.00134089893412e-05	0.00309760562159133	0.285839301449287	4	11	2	1
659	Homo_sapiens_chr16.trna11-ProAGG	9	NA	0.00677401746991615	0.0197323297203476	0.235589368549584	4	14	4	1
660	Homo_sapiens_chr16.trna11-ProAGG	29	NA	NA	NA	NA	0	2	0	0
661	Homo_sapiens_chr16.trna11-ProAGG	33	NA	0.957224541306886	NA	NA	4	6	1	0
662	Homo_sapiens_chr16.trna11-ProAGG	34	NA	NA	0.977570681169315	NA	2	1	2	0
663	Homo_sapiens_chr16.trna11-ProAGG	35	NA	NA	NA	NA	0	3	0	0
664	Homo_sapiens_chr16.trna11-ProAGG	36	NA	0.0871019564363968	0.0750787190953417	0.470129790423954	5	5	3	0
665	Homo_sapiens_chr16.trna11-ProAGG	38	NA	NA	NA	NA	0	2	0	0
666	Homo_sapiens_chr16.trna11-ProAGG	39	NA	NA	NA	NA	0	1	0	0
667	Homo_sapiens_chr16.trna11-ProAGG	44	NA	NA	NA	NA	0	0	1	0
668	Homo_sapiens_chr16.trna11-ProAGG	46	NA	NA	NA	NA	0	1	0	0
669	Homo_sapiens_chr16.trna11-ProAGG	55	NA	NA	NA	NA	0	1	0	0
670	Homo_sapiens_chr16.trna11-ProAGG	57	NA	0.0136635288671299	0.267623467887444	0.0334005746631588	4	14	6	0
671	Homo_sapiens_chr16.trna15-ThrCGT	30	NA	NA	NA	NA	0	1	0	0
672	Homo_sapiens_chr16.trna15-ThrCGT	31	NA	NA	NA	NA	1	3	1	0
673	Homo_sapiens_chr16.trna15-ThrCGT	33	NA	NA	NA	NA	0	2	0	0
674	Homo_sapiens_chr16.trna15-ThrCGT	34	NA	NA	NA	NA	0	1	0	0
675	Homo_sapiens_chr16.trna15-ThrCGT	35	NA	NA	NA	NA	0	3	0	0
676	Homo_sapiens_chr16.trna15-ThrCGT	36	NA	NA	NA	NA	0	1	0	0
677	Homo_sapiens_chr16.trna15-ThrCGT	37	NA	NA	NA	NA	0	0	1	0
678	Homo_sapiens_chr16.trna15-ThrCGT	38	NA	NA	NA	NA	0	0	2	0
679	Homo_sapiens_chr16.trna15-ThrCGT	39	NA	NA	NA	NA	0	6	0	0
680	Homo_sapiens_chr16.trna15-ThrCGT	40	NA	NA	NA	NA	0	0	1	0
681	Homo_sapiens_chr16.trna15-ThrCGT	43	NA	NA	NA	0.00589727015456164	0	2	3	0
682	Homo_sapiens_chr16.trna15-ThrCGT	57	NA	0.948202116711796	0.190603071177087	0.511443245625175	5	18	7	1
683	Homo_sapiens_chr16.trna15-ThrCGT	65	NA	NA	NA	NA	0	0	1	0
684	Homo_sapiens_chr16.trna15-ThrCGT	66	NA	NA	NA	NA	0	1	0	0
685	Homo_sapiens_chr16.trna15-ThrCGT	70	NA	NA	NA	NA	0	1	2	1
686	Homo_sapiens_chr16.trna17-LeuCAG	6	NA	NA	NA	NA	0	1	0	0
687	Homo_sapiens_chr16.trna17-LeuCAG	10	NA	NA	NA	NA	0	0	1	0
688	Homo_sapiens_chr16.trna17-LeuCAG	26	NA	NA	NA	NA	0	1	0	0
689	Homo_sapiens_chr16.trna17-LeuCAG	27	8.53674507878086e-05	0.643462555411427	0.439304141155284	0.138848074002875	5	24	11	4
690	Homo_sapiens_chr16.trna17-LeuCAG	38	NA	0.17925868610261	0.316258249439492	0.651387235249309	4	13	4	1
691	Homo_sapiens_chr16.trna17-LeuCAG	46	NA	NA	NA	NA	0	1	0	0
692	Homo_sapiens_chr16.trna17-LeuCAG	50	NA	0.355141767532584	NA	NA	5	5	1	0
693	Homo_sapiens_chr16.trna17-LeuCAG	51	NA	0.339075124245402	0.00449943656112498	0.297264057114776	5	8	3	1
694	Homo_sapiens_chr16.trna17-LeuCAG	52	NA	NA	NA	NA	0	0	1	0
695	Homo_sapiens_chr16.trna17-LeuCAG	68	NA	0.287409147652771	0.118236528405514	0.702174578206272	5	7	2	1
696	Homo_sapiens_chr16.trna17-LeuCAG	72	NA	NA	NA	NA	0	1	0	0
697	Homo_sapiens_chr16.trna18-GlyGCC	6	NA	NA	NA	NA	0	1	0	0
698	Homo_sapiens_chr16.trna18-GlyGCC	30	NA	0.0728216961550137	0.185134389269138	0.958312701802663	4	8	3	1
699	Homo_sapiens_chr16.trna18-GlyGCC	33	NA	NA	NA	NA	0	2	1	0
700	Homo_sapiens_chr16.trna2-ArgCCT	9	NA	NA	NA	NA	1	0	0	0
701	Homo_sapiens_chr16.trna2-ArgCCT	19	NA	NA	NA	NA	0	1	0	0
702	Homo_sapiens_chr16.trna2-ArgCCT	20	NA	NA	NA	NA	0	0	1	0
703	Homo_sapiens_chr16.trna2-ArgCCT	30	NA	NA	NA	NA	0	0	1	0
704	Homo_sapiens_chr16.trna2-ArgCCT	32	NA	0.686815108737049	0.918126613376185	0.798066122744327	4	5	5	0
705	Homo_sapiens_chr16.trna2-ArgCCT	35	NA	NA	NA	NA	0	2	0	0
706	Homo_sapiens_chr16.trna2-ArgCCT	36	NA	NA	NA	NA	0	0	1	0
707	Homo_sapiens_chr16.trna2-ArgCCT	37	NA	NA	NA	NA	0	2	0	0
708	Homo_sapiens_chr16.trna2-ArgCCT	55	NA	NA	NA	NA	0	1	0	0
709	Homo_sapiens_chr16.trna2-ArgCCT	57	NA	NA	NA	NA	0	1	0	0
710	Homo_sapiens_chr16.trna2-ArgCCT	58	NA	0.598304808559823	0.114862299653279	0.13078428836153	4	10	5	0
711	Homo_sapiens_chr16.trna2-ArgCCT	64	NA	NA	NA	NA	1	0	0	0
712	Homo_sapiens_chr16.trna2-ArgCCT	65	NA	NA	NA	NA	0	1	0	0
713	Homo_sapiens_chr16.trna20-MetCAT	20	NA	NA	NA	NA	0	1	0	0
714	Homo_sapiens_chr16.trna20-MetCAT	26	NA	NA	NA	NA	0	1	1	0
715	Homo_sapiens_chr16.trna20-MetCAT	32	NA	NA	NA	NA	0	0	1	0
716	Homo_sapiens_chr16.trna20-MetCAT	39	NA	NA	NA	NA	0	1	0	0
717	Homo_sapiens_chr16.trna20-MetCAT	58	NA	NA	NA	0.827447573722411	1	9	5	1
718	Homo_sapiens_chr16.trna20-MetCAT	61	NA	NA	NA	NA	0	0	1	0
719	Homo_sapiens_chr16.trna22-MetCAT	25	NA	NA	NA	NA	1	1	0	0
720	Homo_sapiens_chr16.trna22-MetCAT	26	NA	0.0852078767314815	0.0301779366729634	0.56249212060638	5	9	3	0
721	Homo_sapiens_chr16.trna22-MetCAT	38	NA	NA	NA	NA	0	1	0	0
722	Homo_sapiens_chr16.trna22-MetCAT	50	NA	NA	NA	NA	0	0	1	0
723	Homo_sapiens_chr16.trna22-MetCAT	58	0.00393922074062631	0.32766239800925	0.562748277405599	0.830774969780203	5	24	15	2
724	Homo_sapiens_chr16.trna23-LysTTT	4	NA	NA	NA	NA	1	0	3	0
725	Homo_sapiens_chr16.trna23-LysTTT	6	NA	NA	NA	NA	1	0	1	0
726	Homo_sapiens_chr16.trna23-LysTTT	7	NA	NA	NA	NA	1	0	1	0
727	Homo_sapiens_chr16.trna23-LysTTT	20	NA	NA	NA	NA	0	1	0	0
728	Homo_sapiens_chr16.trna23-LysTTT	44	NA	NA	NA	NA	0	0	1	0
729	Homo_sapiens_chr16.trna23-LysTTT	58	NA	NA	NA	NA	0	0	2	0
730	Homo_sapiens_chr16.trna25-GlyGCC	6	NA	NA	NA	NA	0	0	1	0
731	Homo_sapiens_chr16.trna25-GlyGCC	30	NA	0.168998040468353	0.266586588417795	0.5054231447682	2	8	2	0
732	Homo_sapiens_chr16.trna25-GlyGCC	33	NA	NA	NA	NA	0	3	1	0
733	Homo_sapiens_chr16.trna25-GlyGCC	34	NA	NA	NA	NA	0	0	1	0
734	Homo_sapiens_chr16.trna25-GlyGCC	36	NA	NA	NA	NA	2	1	0	0
735	Homo_sapiens_chr16.trna25-GlyGCC	39	NA	NA	NA	NA	0	0	1	0
736	Homo_sapiens_chr16.trna27-LeuTAG	10	NA	NA	NA	NA	0	3	1	0
737	Homo_sapiens_chr16.trna27-LeuTAG	26	NA	NA	NA	NA	0	1	0	0
738	Homo_sapiens_chr16.trna27-LeuTAG	27	NA	0.000270663713485526	9.97639174573895e-05	0.286775753897685	4	13	3	1
739	Homo_sapiens_chr16.trna27-LeuTAG	33	NA	NA	NA	NA	0	1	0	0
740	Homo_sapiens_chr16.trna27-LeuTAG	37	NA	NA	NA	NA	2	0	0	0
741	Homo_sapiens_chr16.trna27-LeuTAG	38	NA	NA	NA	NA	3	1	0	0
742	Homo_sapiens_chr16.trna27-LeuTAG	46	NA	NA	NA	NA	0	0	1	0
743	Homo_sapiens_chr16.trna27-LeuTAG	67	NA	0.990736243287619	0.912925063149818	0.889909398822808	4	7	4	1
744	Homo_sapiens_chr16.trna27-LeuTAG	68	NA	NA	NA	NA	0	1	0	0
745	Homo_sapiens_chr16.trna32-LysCTT	6	NA	NA	NA	NA	1	0	0	0
746	Homo_sapiens_chr16.trna32-LysCTT	10	NA	NA	NA	NA	0	1	1	0
747	Homo_sapiens_chr16.trna32-LysCTT	33	0.956577905752183	0.480440956969994	0.982666501310034	0.547666565357799	4	13	4	3
748	Homo_sapiens_chr16.trna32-LysCTT	34	NA	NA	NA	NA	1	3	1	0
749	Homo_sapiens_chr16.trna32-LysCTT	35	NA	0.390469914089774	0.515607040010271	0.865224799705761	3	8	2	0
750	Homo_sapiens_chr16.trna32-LysCTT	36	NA	0.295504206729631	0.611177913403819	0.323675780445491	3	12	3	0
751	Homo_sapiens_chr16.trna32-LysCTT	37	NA	NA	NA	NA	0	1	0	0
752	Homo_sapiens_chr16.trna32-LysCTT	38	NA	NA	NA	NA	1	0	1	0
753	Homo_sapiens_chr16.trna32-LysCTT	39	NA	NA	NA	NA	0	0	1	0
754	Homo_sapiens_chr16.trna32-LysCTT	46	NA	NA	NA	NA	0	0	1	0
755	Homo_sapiens_chr16.trna32-LysCTT	58	NA	8.42640387375434e-08	0.00180076990140393	0.83796909339674	5	23	9	1
756	Homo_sapiens_chr16.trna32-LysCTT	61	NA	NA	NA	NA	1	0	0	0
757	Homo_sapiens_chr16.trna34-GlyCCC	9	NA	NA	NA	NA	0	0	1	0
758	Homo_sapiens_chr16.trna34-GlyCCC	26	NA	NA	NA	NA	0	1	0	0
759	Homo_sapiens_chr16.trna34-GlyCCC	31	NA	NA	NA	NA	0	3	1	0
760	Homo_sapiens_chr16.trna34-GlyCCC	33	NA	NA	NA	NA	0	2	0	1
761	Homo_sapiens_chr16.trna34-GlyCCC	37	NA	NA	NA	NA	0	2	1	1
762	Homo_sapiens_chr16.trna34-GlyCCC	38	NA	NA	NA	NA	0	1	0	0
763	Homo_sapiens_chr16.trna34-GlyCCC	39	NA	NA	NA	NA	0	0	1	0
764	Homo_sapiens_chr16.trna34-GlyCCC	52	NA	NA	NA	0.795190807778922	0	5	5	0
765	Homo_sapiens_chr16.trna34-GlyCCC	56	0.00117006218690236	9.05973277511715e-05	0.0190469253222749	0.461867887205401	5	24	15	2
766	Homo_sapiens_chr16.trna34-GlyCCC	57	NA	NA	NA	NA	3	1	0	0
767	Homo_sapiens_chr16.trna34-GlyCCC	65	NA	NA	NA	NA	0	0	1	0
768	Homo_sapiens_chr17.trna10-GlyTCC	6	NA	0.0993961669190786	0.05519036851035	0.29011417270244	5	14	5	0
769	Homo_sapiens_chr17.trna10-GlyTCC	9	NA	0.291005444052696	0.502262588507419	0.55658018007359	3	5	2	0
770	Homo_sapiens_chr17.trna10-GlyTCC	12	NA	NA	NA	NA	0	0	1	0
771	Homo_sapiens_chr17.trna10-GlyTCC	14	NA	NA	NA	NA	0	1	1	0
772	Homo_sapiens_chr17.trna10-GlyTCC	19	NA	NA	NA	NA	2	0	1	0
773	Homo_sapiens_chr17.trna10-GlyTCC	22	NA	NA	NA	NA	0	1	0	0
774	Homo_sapiens_chr17.trna10-GlyTCC	23	NA	NA	NA	NA	0	2	0	0
775	Homo_sapiens_chr17.trna10-GlyTCC	35	NA	NA	NA	NA	0	1	0	0
776	Homo_sapiens_chr17.trna10-GlyTCC	41	NA	NA	NA	NA	0	1	1	0
777	Homo_sapiens_chr17.trna10-GlyTCC	46	NA	NA	NA	NA	0	0	1	0
778	Homo_sapiens_chr17.trna10-GlyTCC	53	NA	NA	NA	0.157589813813373	0	13	8	0
779	Homo_sapiens_chr17.trna10-GlyTCC	57	NA	0.0196334804974239	0.00444635262595596	0.382389365107142	5	24	14	1
780	Homo_sapiens_chr17.trna10-GlyTCC	58	NA	NA	NA	NA	0	1	0	0
781	Homo_sapiens_chr17.trna12-TrpCCA	9	NA	NA	NA	NA	0	2	1	1
782	Homo_sapiens_chr17.trna12-TrpCCA	25	NA	0.00242371857052681	0.200793483971873	0.726027583599636	4	5	3	1
783	Homo_sapiens_chr17.trna12-TrpCCA	32	NA	NA	NA	NA	0	1	0	0
784	Homo_sapiens_chr17.trna12-TrpCCA	33	NA	NA	NA	0.760319332570583	1	3	2	0
785	Homo_sapiens_chr17.trna12-TrpCCA	34	NA	NA	NA	NA	0	3	0	0
786	Homo_sapiens_chr17.trna12-TrpCCA	36	NA	NA	NA	0.241808497149165	0	5	2	0
787	Homo_sapiens_chr17.trna12-TrpCCA	49	NA	NA	NA	NA	0	0	1	0
788	Homo_sapiens_chr17.trna12-TrpCCA	57	NA	0.593619938799064	0.467207674963056	0.350261046726461	5	25	13	1
789	Homo_sapiens_chr17.trna12-TrpCCA	60	NA	NA	NA	NA	0	1	0	0
790	Homo_sapiens_chr17.trna14-ThrCGT	25	NA	NA	NA	NA	0	1	1	0
791	Homo_sapiens_chr17.trna14-ThrCGT	30	NA	NA	NA	NA	0	1	0	0
792	Homo_sapiens_chr17.trna14-ThrCGT	31	NA	NA	NA	0.500375822543049	1	10	8	0
793	Homo_sapiens_chr17.trna14-ThrCGT	33	NA	NA	NA	NA	0	4	1	0
794	Homo_sapiens_chr17.trna14-ThrCGT	35	NA	NA	NA	NA	0	3	0	0
795	Homo_sapiens_chr17.trna14-ThrCGT	38	NA	NA	NA	NA	0	0	1	0
796	Homo_sapiens_chr17.trna14-ThrCGT	39	NA	NA	NA	0.990720135035148	0	6	3	0
797	Homo_sapiens_chr17.trna14-ThrCGT	40	NA	NA	NA	NA	0	1	0	0
798	Homo_sapiens_chr17.trna14-ThrCGT	57	NA	6.64823416901663e-05	0.939984487797985	0.0369647052776211	5	23	7	1
799	Homo_sapiens_chr17.trna14-ThrCGT	70	NA	NA	NA	NA	0	1	2	0
800	Homo_sapiens_chr17.trna15-CysGCA	4	NA	NA	NA	NA	0	0	1	0
801	Homo_sapiens_chr17.trna15-CysGCA	29	NA	NA	NA	NA	0	1	0	0
802	Homo_sapiens_chr17.trna16-GlnTTG	4	NA	NA	NA	NA	0	1	0	0
803	Homo_sapiens_chr17.trna16-GlnTTG	9	NA	0.17048309370883	0.251954419249747	0.654161546277142	3	13	7	1
804	Homo_sapiens_chr17.trna16-GlnTTG	17	NA	NA	NA	NA	0	1	0	0
805	Homo_sapiens_chr17.trna16-GlnTTG	23	NA	NA	NA	NA	0	1	0	0
806	Homo_sapiens_chr17.trna16-GlnTTG	40	NA	NA	NA	NA	0	1	0	0
807	Homo_sapiens_chr17.trna16-GlnTTG	50	NA	NA	NA	NA	0	1	0	0
808	Homo_sapiens_chr17.trna16-GlnTTG	57	NA	NA	NA	0.890595220397529	1	10	4	0
809	Homo_sapiens_chr17.trna18-ArgCCT	15	NA	NA	NA	NA	0	1	0	0
810	Homo_sapiens_chr17.trna18-ArgCCT	20	NA	NA	NA	NA	0	1	0	0
811	Homo_sapiens_chr17.trna18-ArgCCT	32	NA	0.397012361268948	0.992948836262753	0.421133706367347	4	6	6	0
812	Homo_sapiens_chr17.trna18-ArgCCT	34	NA	NA	NA	NA	0	1	0	0
813	Homo_sapiens_chr17.trna18-ArgCCT	40	NA	NA	NA	NA	0	1	0	1
814	Homo_sapiens_chr17.trna18-ArgCCT	58	NA	0.603042412635663	0.442632239253378	0.101778281934395	4	13	9	1
815	Homo_sapiens_chr17.trna19-ArgTCG	8	NA	NA	NA	NA	0	1	0	0
816	Homo_sapiens_chr17.trna19-ArgTCG	9	NA	NA	NA	0.218838698159336	1	8	3	1
817	Homo_sapiens_chr17.trna19-ArgTCG	23	NA	NA	NA	NA	0	0	1	0
818	Homo_sapiens_chr17.trna19-ArgTCG	25	NA	NA	NA	NA	2	0	0	0
819	Homo_sapiens_chr17.trna19-ArgTCG	26	NA	0.976285710791392	0.181301177212065	0.362507956288197	4	8	2	1
820	Homo_sapiens_chr17.trna19-ArgTCG	32	NA	NA	NA	NA	0	2	1	0
821	Homo_sapiens_chr17.trna19-ArgTCG	35	NA	0.265803522009766	NA	NA	3	6	1	0
822	Homo_sapiens_chr17.trna19-ArgTCG	36	NA	NA	NA	NA	0	1	1	0
823	Homo_sapiens_chr17.trna19-ArgTCG	37	NA	NA	NA	0.657902487688967	0	9	4	1
824	Homo_sapiens_chr17.trna19-ArgTCG	38	NA	NA	NA	NA	0	1	0	0
825	Homo_sapiens_chr17.trna19-ArgTCG	42	NA	NA	NA	NA	0	0	1	0
826	Homo_sapiens_chr17.trna19-ArgTCG	46	NA	NA	NA	NA	0	0	1	0
827	Homo_sapiens_chr17.trna19-ArgTCG	58	NA	3.09506876799953e-07	0.000509411410798115	0.119401243169755	5	24	15	1
828	Homo_sapiens_chr17.trna19-ArgTCG	69	NA	NA	NA	NA	0	0	1	0
829	Homo_sapiens_chr17.trna21-ArgCCT	10	NA	NA	NA	NA	1	0	0	0
830	Homo_sapiens_chr17.trna21-ArgCCT	15	NA	NA	NA	NA	1	0	0	0
831	Homo_sapiens_chr17.trna21-ArgCCT	20	NA	NA	NA	NA	0	0	1	0
832	Homo_sapiens_chr17.trna21-ArgCCT	32	NA	0.748459855333396	0.603517971408232	0.489035707310043	2	2	4	0
833	Homo_sapiens_chr17.trna21-ArgCCT	34	NA	NA	NA	NA	1	0	0	0
834	Homo_sapiens_chr17.trna21-ArgCCT	36	NA	NA	NA	NA	0	1	0	0
835	Homo_sapiens_chr17.trna21-ArgCCT	54	NA	NA	NA	NA	1	0	0	0
836	Homo_sapiens_chr17.trna21-ArgCCT	55	NA	NA	NA	NA	0	0	0	1
837	Homo_sapiens_chr17.trna21-ArgCCT	58	NA	0.225453736070213	0.190720258657951	0.0088094153684289	4	14	6	1
838	Homo_sapiens_chr17.trna21-ArgCCT	61	NA	NA	NA	NA	0	0	1	0
839	Homo_sapiens_chr17.trna21-ArgCCT	64	NA	NA	NA	NA	0	0	0	1
840	Homo_sapiens_chr17.trna21-ArgCCT	65	NA	NA	NA	NA	3	0	0	0
841	Homo_sapiens_chr17.trna21-ArgCCT	66	NA	NA	NA	NA	0	0	0	1
842	Homo_sapiens_chr17.trna21-ArgCCT	67	NA	NA	NA	NA	1	0	0	1
843	Homo_sapiens_chr17.trna23-ArgCCG	5	NA	NA	NA	NA	1	0	0	0
844	Homo_sapiens_chr17.trna23-ArgCCG	9	NA	0.165273865353209	0.0811676613281857	0.990132749940223	5	14	5	1
845	Homo_sapiens_chr17.trna23-ArgCCG	16	NA	NA	NA	NA	0	1	0	0
846	Homo_sapiens_chr17.trna23-ArgCCG	28	NA	NA	NA	NA	0	1	1	0
847	Homo_sapiens_chr17.trna23-ArgCCG	31	NA	NA	NA	NA	0	1	0	0
848	Homo_sapiens_chr17.trna23-ArgCCG	32	NA	NA	NA	NA	0	1	0	0
849	Homo_sapiens_chr17.trna23-ArgCCG	34	NA	NA	NA	NA	1	2	0	0
850	Homo_sapiens_chr17.trna23-ArgCCG	35	NA	NA	NA	NA	0	1	1	0
851	Homo_sapiens_chr17.trna23-ArgCCG	36	NA	NA	NA	NA	0	1	0	0
852	Homo_sapiens_chr17.trna23-ArgCCG	37	NA	0.955140291180349	0.0555281912432813	0.587373957947741	4	9	2	1
853	Homo_sapiens_chr17.trna23-ArgCCG	39	NA	NA	NA	NA	0	0	1	0
854	Homo_sapiens_chr17.trna23-ArgCCG	58	NA	0.000975298948686577	0.609239398914649	0.00430709356826849	5	24	13	1
855	Homo_sapiens_chr17.trna23-ArgCCG	65	NA	NA	NA	NA	0	0	1	0
856	Homo_sapiens_chr17.trna28-CysGCA	29	NA	NA	NA	NA	0	0	1	0
857	Homo_sapiens_chr17.trna28-CysGCA	39	NA	NA	NA	NA	0	0	1	0
858	Homo_sapiens_chr17.trna34-IleAAT	27	NA	NA	NA	NA	0	0	1	0
859	Homo_sapiens_chr17.trna34-IleAAT	35	NA	NA	NA	NA	0	0	1	0
860	Homo_sapiens_chr17.trna34-IleAAT	37	NA	NA	NA	NA	0	0	1	0
861	Homo_sapiens_chr17.trna34-IleAAT	39	NA	NA	NA	NA	0	1	0	0
862	Homo_sapiens_chr17.trna34-IleAAT	40	NA	NA	NA	NA	0	1	1	1
863	Homo_sapiens_chr17.trna34-IleAAT	47	NA	NA	NA	NA	0	1	0	0
864	Homo_sapiens_chr17.trna34-IleAAT	59	NA	NA	NA	NA	0	5	1	1
865	Homo_sapiens_chr17.trna34-IleAAT	68	NA	NA	NA	NA	0	1	0	0
866	Homo_sapiens_chr17.trna35-SerAGA	49	NA	NA	NA	NA	0	0	2	0
867	Homo_sapiens_chr17.trna35-SerAGA	50	NA	NA	NA	NA	0	0	2	0
868	Homo_sapiens_chr17.trna35-SerAGA	51	NA	NA	NA	NA	0	0	3	0
869	Homo_sapiens_chr17.trna35-SerAGA	67	NA	NA	NA	NA	0	1	0	0
870	Homo_sapiens_chr17.trna36-ThrAGT	32	NA	NA	NA	NA	2	0	0	0
871	Homo_sapiens_chr17.trna36-ThrAGT	33	NA	0.196034378804803	0.721667273572904	0.449334084691264	5	4	4	0
872	Homo_sapiens_chr17.trna36-ThrAGT	35	NA	0.00073153813430397	0.174256371751407	0.494752487065557	5	5	6	0
873	Homo_sapiens_chr17.trna36-ThrAGT	37	NA	NA	NA	NA	0	2	1	0
874	Homo_sapiens_chr17.trna36-ThrAGT	40	NA	NA	NA	NA	0	3	0	0
875	Homo_sapiens_chr17.trna36-ThrAGT	41	NA	NA	NA	0.0849950857196054	0	6	2	0
876	Homo_sapiens_chr17.trna36-ThrAGT	51	NA	NA	NA	NA	0	0	1	0
877	Homo_sapiens_chr17.trna36-ThrAGT	59	NA	0.658088344947105	0.35106873008903	0.424250403612325	5	20	7	1
878	Homo_sapiens_chr17.trna36-ThrAGT	72	NA	NA	NA	NA	0	2	1	1
879	Homo_sapiens_chr17.trna39-TrpCCA	9	NA	NA	NA	NA	0	4	1	1
880	Homo_sapiens_chr17.trna39-TrpCCA	25	NA	NA	NA	NA	0	5	1	1
881	Homo_sapiens_chr17.trna39-TrpCCA	40	NA	NA	NA	NA	0	0	0	1
882	Homo_sapiens_chr17.trna39-TrpCCA	42	NA	NA	NA	NA	0	1	0	0
883	Homo_sapiens_chr17.trna39-TrpCCA	57	NA	NA	NA	NA	0	9	1	0
884	Homo_sapiens_chr17.trna4-ArgTCT	15	NA	NA	NA	NA	0	0	1	0
885	Homo_sapiens_chr17.trna4-ArgTCT	32	NA	NA	NA	NA	0	0	2	0
886	Homo_sapiens_chr17.trna4-ArgTCT	39	NA	NA	NA	NA	0	1	1	0
887	Homo_sapiens_chr17.trna4-ArgTCT	40	NA	NA	NA	NA	0	1	0	0
888	Homo_sapiens_chr17.trna4-ArgTCT	58	NA	NA	NA	0.924888557421038	0	8	2	0
889	Homo_sapiens_chr17.trna40-ThrAGT	32	NA	NA	NA	NA	1	1	0	0
890	Homo_sapiens_chr17.trna40-ThrAGT	33	NA	0.174173474641014	0.627188042038789	0.268241731646586	5	5	4	0
891	Homo_sapiens_chr17.trna40-ThrAGT	35	NA	0.0126886034227348	0.356550564636232	0.266518446864264	5	6	5	0
892	Homo_sapiens_chr17.trna40-ThrAGT	37	NA	NA	NA	NA	0	2	1	0
893	Homo_sapiens_chr17.trna40-ThrAGT	40	NA	NA	NA	NA	0	2	0	0
894	Homo_sapiens_chr17.trna40-ThrAGT	41	NA	NA	NA	0.254698913519619	0	5	2	0
895	Homo_sapiens_chr17.trna40-ThrAGT	59	NA	0.978206925062685	0.264660720132094	0.233114051903913	5	21	7	1
896	Homo_sapiens_chr17.trna40-ThrAGT	63	NA	NA	NA	NA	0	1	0	0
897	Homo_sapiens_chr17.trna40-ThrAGT	70	NA	NA	NA	NA	0	1	0	0
898	Homo_sapiens_chr17.trna40-ThrAGT	72	NA	NA	NA	NA	0	1	1	0
899	Homo_sapiens_chr17.trna41-SerCGA	26	NA	NA	NA	NA	0	1	2	0
900	Homo_sapiens_chr17.trna41-SerCGA	32	NA	NA	NA	NA	0	1	1	0
901	Homo_sapiens_chr17.trna41-SerCGA	34	NA	NA	NA	NA	0	0	1	0
902	Homo_sapiens_chr17.trna41-SerCGA	49	NA	NA	NA	NA	0	0	1	0
903	Homo_sapiens_chr17.trna41-SerCGA	51	NA	NA	NA	0.743672342937827	0	2	2	0
904	Homo_sapiens_chr17.trna41-SerCGA	67	NA	NA	NA	NA	2	1	0	0
905	Homo_sapiens_chr17.trna42-LeuTAG	9	NA	NA	NA	NA	0	1	0	0
906	Homo_sapiens_chr17.trna42-LeuTAG	27	NA	0.900748481768438	NA	NA	3	5	1	1
907	Homo_sapiens_chr17.trna42-LeuTAG	33	NA	NA	NA	NA	0	1	0	0
908	Homo_sapiens_chr17.trna42-LeuTAG	35	NA	NA	NA	NA	0	4	1	0
909	Homo_sapiens_chr17.trna42-LeuTAG	37	NA	NA	NA	NA	0	1	0	0
910	Homo_sapiens_chr17.trna42-LeuTAG	38	NA	NA	NA	NA	0	1	0	0
911	Homo_sapiens_chr17.trna42-LeuTAG	39	NA	NA	NA	NA	1	1	0	0
912	Homo_sapiens_chr17.trna42-LeuTAG	55	NA	NA	NA	NA	0	1	0	0
913	Homo_sapiens_chr17.trna42-LeuTAG	67	NA	NA	NA	0.0299781431664305	0	7	3	1
914	Homo_sapiens_chr17.trna42-LeuTAG	75	NA	NA	NA	NA	0	0	1	0
915	Homo_sapiens_chr17.trna42-LeuTAG	76	NA	NA	NA	NA	0	1	0	0
916	Homo_sapiens_chr17.trna6-TrpCCA	7	NA	NA	NA	NA	0	0	1	1
917	Homo_sapiens_chr17.trna6-TrpCCA	9	NA	NA	NA	NA	0	0	1	1
918	Homo_sapiens_chr17.trna6-TrpCCA	25	NA	NA	NA	NA	0	2	1	1
919	Homo_sapiens_chr17.trna6-TrpCCA	36	NA	NA	NA	NA	0	2	0	0
920	Homo_sapiens_chr17.trna6-TrpCCA	37	NA	NA	NA	NA	0	2	0	0
921	Homo_sapiens_chr17.trna6-TrpCCA	40	NA	NA	NA	NA	0	1	0	1
922	Homo_sapiens_chr17.trna6-TrpCCA	44	NA	NA	NA	NA	0	1	0	0
923	Homo_sapiens_chr17.trna6-TrpCCA	57	NA	NA	NA	NA	0	8	1	0
924	Homo_sapiens_chr18.trna4-LysCTT	33	NA	NA	NA	NA	0	0	1	0
925	Homo_sapiens_chr19.trna10-IleTAT	34	NA	NA	NA	NA	1	0	0	0
926	Homo_sapiens_chr19.trna10-IleTAT	37	NA	NA	NA	NA	0	1	0	0
927	Homo_sapiens_chr19.trna10-IleTAT	59	NA	0.0351700180445918	0.0422174367555563	0.841632951575987	4	7	4	1
928	Homo_sapiens_chr19.trna10-IleTAT	66	NA	NA	NA	NA	1	0	0	0
929	Homo_sapiens_chr19.trna13-ValCAC	31	NA	NA	NA	NA	0	2	0	0
930	Homo_sapiens_chr19.trna13-ValCAC	34	NA	NA	NA	NA	1	0	0	0
931	Homo_sapiens_chr19.trna13-ValCAC	36	NA	NA	NA	NA	1	1	2	0
932	Homo_sapiens_chr19.trna13-ValCAC	44	NA	NA	NA	NA	0	1	0	0
933	Homo_sapiens_chr19.trna13-ValCAC	51	NA	NA	NA	NA	1	0	0	0
934	Homo_sapiens_chr19.trna13-ValCAC	58	NA	0.183187827188926	0.768073561964985	0.123196751113729	4	10	5	0
935	Homo_sapiens_chr19.trna2-GlyTCC	6	NA	0.171108741399347	0.244588031495638	0.459901460220589	5	18	12	1
936	Homo_sapiens_chr19.trna2-GlyTCC	14	NA	NA	NA	NA	0	1	0	0
937	Homo_sapiens_chr19.trna2-GlyTCC	22	NA	NA	NA	NA	0	1	0	0
938	Homo_sapiens_chr19.trna2-GlyTCC	24	NA	NA	NA	NA	0	1	0	0
939	Homo_sapiens_chr19.trna2-GlyTCC	31	NA	NA	NA	NA	0	3	0	0
940	Homo_sapiens_chr19.trna2-GlyTCC	34	NA	NA	NA	NA	0	2	0	0
941	Homo_sapiens_chr19.trna2-GlyTCC	37	NA	NA	NA	NA	0	0	1	0
942	Homo_sapiens_chr19.trna2-GlyTCC	38	NA	NA	NA	NA	0	0	1	0
943	Homo_sapiens_chr19.trna2-GlyTCC	39	NA	NA	NA	NA	0	0	1	0
944	Homo_sapiens_chr19.trna2-GlyTCC	41	NA	NA	NA	NA	0	1	0	0
945	Homo_sapiens_chr19.trna2-GlyTCC	48	NA	NA	NA	NA	0	0	1	0
946	Homo_sapiens_chr19.trna2-GlyTCC	49	NA	NA	NA	NA	0	0	1	0
947	Homo_sapiens_chr19.trna2-GlyTCC	53	NA	NA	NA	0.724219117166156	0	7	4	0
948	Homo_sapiens_chr19.trna2-GlyTCC	57	NA	0.252477324124239	0.00792167869086599	0.0670934069094761	5	22	15	1
949	Homo_sapiens_chr19.trna2-GlyTCC	58	NA	NA	NA	NA	0	0	2	0
950	Homo_sapiens_chr19.trna2-GlyTCC	62	NA	NA	NA	NA	0	1	0	0
951	Homo_sapiens_chr19.trna2-GlyTCC	66	NA	NA	NA	NA	0	1	0	0
952	Homo_sapiens_chr19.trna8-SeCeTCA	6	NA	NA	NA	NA	0	1	0	0
953	Homo_sapiens_chr19.trna8-SeCeTCA	34	NA	NA	NA	NA	0	1	0	0
954	Homo_sapiens_chr19.trna8-SeCeTCA	35	NA	NA	NA	NA	0	0	1	0
955	Homo_sapiens_chr19.trna8-SeCeTCA	37	NA	NA	NA	NA	0	0	1	0
956	Homo_sapiens_chr19.trna8-SeCeTCA	39	NA	NA	NA	NA	0	0	0	1
957	Homo_sapiens_chr19.trna8-SeCeTCA	40	NA	NA	NA	NA	0	1	0	0
958	Homo_sapiens_chr19.trna8-SeCeTCA	41	NA	NA	NA	NA	0	2	0	0
959	Homo_sapiens_chr19.trna8-SeCeTCA	47	NA	NA	NA	NA	0	1	1	0
960	Homo_sapiens_chr19.trna8-SeCeTCA	56	NA	NA	NA	NA	0	1	0	0
961	Homo_sapiens_chr19.trna8-SeCeTCA	71	NA	0.3049873503244	0.188349312052587	0.329088066707279	5	21	12	0
962	Homo_sapiens_chr19.trna8-SeCeTCA	82	NA	NA	NA	NA	0	1	0	0
963	Homo_sapiens_chr2.trna13-AlaCGC	25	NA	NA	NA	NA	1	0	1	0
964	Homo_sapiens_chr2.trna13-AlaCGC	57	NA	NA	NA	0.491564477855444	1	2	3	0
965	Homo_sapiens_chr2.trna2-TyrGTA	26	NA	NA	NA	NA	0	0	1	0
966	Homo_sapiens_chr2.trna2-TyrGTA	27	NA	NA	NA	NA	0	1	0	0
967	Homo_sapiens_chr2.trna2-TyrGTA	37	NA	0.253515255769036	NA	NA	4	6	1	0
968	Homo_sapiens_chr2.trna2-TyrGTA	54	NA	NA	NA	NA	1	0	0	0
969	Homo_sapiens_chr2.trna2-TyrGTA	56	NA	NA	NA	NA	0	1	0	0
970	Homo_sapiens_chr2.trna2-TyrGTA	58	NA	0.458469499346139	0.608042141961226	0.139586232685008	4	17	6	0
971	Homo_sapiens_chr2.trna2-TyrGTA	62	NA	NA	NA	NA	0	1	0	0
972	Homo_sapiens_chr2.trna2-TyrGTA	65	NA	NA	NA	NA	0	1	0	0
973	Homo_sapiens_chr2.trna2-TyrGTA	67	NA	NA	NA	NA	0	2	0	0
974	Homo_sapiens_chr2.trna3-AlaAGC	10	NA	NA	NA	NA	0	2	1	0
975	Homo_sapiens_chr2.trna3-AlaAGC	25	NA	0.200352511896887	NA	NA	4	8	1	1
976	Homo_sapiens_chr2.trna3-AlaAGC	26	0.009233463700323	0.580994267910439	0.444295692442802	0.0824169369381317	5	24	8	2
977	Homo_sapiens_chr2.trna3-AlaAGC	34	NA	NA	NA	0.927537414679715	1	5	2	0
978	Homo_sapiens_chr2.trna3-AlaAGC	36	NA	NA	NA	NA	1	1	1	0
979	Homo_sapiens_chr2.trna3-AlaAGC	37	NA	0.000149181404631689	0.0182064085644133	0.997864938707721	4	6	2	0
980	Homo_sapiens_chr2.trna3-AlaAGC	46	NA	NA	NA	NA	1	0	0	0
981	Homo_sapiens_chr2.trna3-AlaAGC	58	NA	1.80768737798772e-05	0.0195474173976907	0.261954460567389	5	14	6	0
982	Homo_sapiens_chr2.trna3-AlaAGC	69	NA	NA	NA	NA	0	1	0	0
983	Homo_sapiens_chr2.trna5-IleTAT	27	NA	NA	NA	NA	4	0	1	0
984	Homo_sapiens_chr2.trna5-IleTAT	31	NA	NA	NA	NA	0	0	1	0
985	Homo_sapiens_chr2.trna5-IleTAT	35	NA	NA	NA	NA	0	0	1	0
986	Homo_sapiens_chr2.trna5-IleTAT	37	NA	NA	NA	NA	0	2	0	0
987	Homo_sapiens_chr2.trna5-IleTAT	38	NA	NA	NA	NA	0	0	1	0
988	Homo_sapiens_chr2.trna5-IleTAT	40	NA	NA	NA	NA	0	0	1	0
989	Homo_sapiens_chr2.trna5-IleTAT	47	NA	NA	NA	NA	0	1	0	0
990	Homo_sapiens_chr2.trna5-IleTAT	59	NA	0.815488501958845	0.672758255009096	0.720677005293823	5	19	9	1
991	Homo_sapiens_chr2.trna5-IleTAT	66	NA	NA	NA	NA	0	3	0	0
992	Homo_sapiens_chr22.trna1-SeCeTCA	34	NA	NA	NA	NA	0	1	0	0
993	Homo_sapiens_chr3.trna11-ArgACG	9	NA	NA	NA	0.0647681378662098	1	11	4	1
994	Homo_sapiens_chr3.trna11-ArgACG	26	0.815462431891639	0.642722098189622	0.021915955136888	0.442067046632842	5	14	3	2
995	Homo_sapiens_chr3.trna11-ArgACG	27	NA	NA	NA	NA	0	1	0	0
996	Homo_sapiens_chr3.trna11-ArgACG	34	NA	6.21673185801671e-06	0.670174382845062	0.0547225775638506	5	11	3	0
997	Homo_sapiens_chr3.trna11-ArgACG	35	NA	NA	NA	NA	1	0	2	0
998	Homo_sapiens_chr3.trna11-ArgACG	36	NA	NA	NA	0.238407816009809	0	2	2	0
999	Homo_sapiens_chr3.trna11-ArgACG	37	NA	NA	NA	0.47018884539457	0	4	2	0
1000	Homo_sapiens_chr3.trna11-ArgACG	40	NA	NA	NA	NA	0	1	0	0
1001	Homo_sapiens_chr3.trna11-ArgACG	41	NA	NA	NA	NA	0	0	0	1
1002	Homo_sapiens_chr3.trna11-ArgACG	47	NA	NA	NA	NA	0	1	0	1
1003	Homo_sapiens_chr3.trna11-ArgACG	58	NA	0.0369992378852561	0.70760523027155	0.108802224090084	5	23	10	1
1004	Homo_sapiens_chr3.trna11-ArgACG	66	NA	NA	NA	NA	0	1	0	0
1005	Homo_sapiens_chr3.trna2-ValAAC	5	NA	NA	NA	NA	0	1	0	0
1006	Homo_sapiens_chr3.trna2-ValAAC	26	0.0433700571218005	0.0161311098699933	0.0272844788503094	0.314064599204917	5	24	10	3
1007	Homo_sapiens_chr3.trna2-ValAAC	31	NA	NA	NA	NA	0	3	0	1
1008	Homo_sapiens_chr3.trna2-ValAAC	34	0.0190032888786447	1.73836945819583e-05	0.244462309465736	0.0361057884616487	4	19	8	2
1009	Homo_sapiens_chr3.trna2-ValAAC	36	NA	NA	NA	0.858100774215834	1	11	5	1
1010	Homo_sapiens_chr3.trna2-ValAAC	43	NA	NA	NA	NA	0	1	0	0
1011	Homo_sapiens_chr3.trna2-ValAAC	44	NA	NA	NA	NA	0	1	0	0
1012	Homo_sapiens_chr3.trna2-ValAAC	50	NA	NA	NA	NA	0	1	0	0
1013	Homo_sapiens_chr3.trna2-ValAAC	58	NA	0.0939406082826771	0.585396569833423	0.487621572259366	3	15	6	1
1014	Homo_sapiens_chr5.trna15-ValAAC	7	NA	NA	NA	NA	0	2	1	0
1015	Homo_sapiens_chr5.trna15-ValAAC	26	NA	0.390967872734412	0.159644701080778	0.850792636965359	4	10	5	1
1016	Homo_sapiens_chr5.trna15-ValAAC	27	NA	NA	NA	NA	1	0	0	0
1017	Homo_sapiens_chr5.trna15-ValAAC	29	NA	NA	NA	NA	0	1	0	0
1018	Homo_sapiens_chr5.trna15-ValAAC	31	NA	NA	NA	NA	0	1	0	0
1019	Homo_sapiens_chr5.trna15-ValAAC	34	NA	0.000504196710110296	0.0901619725478836	0.183229529548094	4	14	6	1
1020	Homo_sapiens_chr5.trna15-ValAAC	35	NA	NA	NA	NA	0	1	0	0
1021	Homo_sapiens_chr5.trna15-ValAAC	36	NA	NA	NA	0.867379960447036	1	12	5	0
1022	Homo_sapiens_chr5.trna15-ValAAC	37	NA	NA	NA	NA	0	1	0	0
1023	Homo_sapiens_chr5.trna15-ValAAC	38	NA	NA	NA	NA	0	2	0	0
1024	Homo_sapiens_chr5.trna15-ValAAC	43	NA	NA	NA	NA	0	1	1	0
1025	Homo_sapiens_chr5.trna15-ValAAC	44	NA	NA	NA	NA	0	0	1	0
1026	Homo_sapiens_chr5.trna15-ValAAC	50	NA	NA	NA	NA	1	0	0	0
1027	Homo_sapiens_chr5.trna15-ValAAC	58	NA	NA	NA	0.259105115999521	0	13	6	0
1028	Homo_sapiens_chr5.trna15-ValAAC	64	NA	NA	NA	NA	0	1	0	0
1029	Homo_sapiens_chr5.trna16-LeuAAG	27	NA	0.000517987922889494	0.00141150617371642	0.341617607836286	4	14	4	1
1030	Homo_sapiens_chr5.trna16-LeuAAG	35	NA	0.924875689704638	0.560235913296775	0.540480074296909	3	14	2	0
1031	Homo_sapiens_chr5.trna16-LeuAAG	37	NA	NA	NA	NA	0	1	0	0
1032	Homo_sapiens_chr5.trna16-LeuAAG	38	NA	NA	NA	NA	0	0	1	0
1033	Homo_sapiens_chr5.trna16-LeuAAG	67	NA	NA	NA	0.0452357305610819	0	7	2	1
1034	Homo_sapiens_chr5.trna16-LeuAAG	75	NA	NA	NA	NA	0	0	1	0
1035	Homo_sapiens_chr5.trna16-LeuAAG	76	NA	NA	NA	NA	0	2	0	0
1036	Homo_sapiens_chr5.trna22-AspGTC	7	NA	NA	NA	0.460837316042082	0	3	3	1
1037	Homo_sapiens_chr5.trna22-AspGTC	8	NA	NA	NA	0.728486773980028	0	5	2	1
1038	Homo_sapiens_chr5.trna22-AspGTC	9	NA	NA	NA	0.197573680366096	0	3	2	1
1039	Homo_sapiens_chr6.trna10-AlaCGC	24	NA	NA	NA	NA	2	1	1	0
1040	Homo_sapiens_chr6.trna10-AlaCGC	25	NA	NA	NA	NA	2	0	0	1
1041	Homo_sapiens_chr6.trna10-AlaCGC	30	NA	NA	NA	NA	0	1	0	0
1042	Homo_sapiens_chr6.trna10-AlaCGC	34	NA	NA	NA	NA	0	0	1	0
1043	Homo_sapiens_chr6.trna10-AlaCGC	35	NA	NA	NA	NA	0	0	1	0
1044	Homo_sapiens_chr6.trna10-AlaCGC	36	NA	NA	NA	0.643442362206066	1	4	2	0
1045	Homo_sapiens_chr6.trna10-AlaCGC	39	NA	NA	NA	NA	0	1	0	0
1046	Homo_sapiens_chr6.trna10-AlaCGC	42	NA	NA	NA	NA	0	1	0	0
1047	Homo_sapiens_chr6.trna10-AlaCGC	57	NA	NA	NA	NA	1	7	1	0
1048	Homo_sapiens_chr6.trna10-AlaCGC	63	NA	NA	NA	NA	0	1	0	0
1049	Homo_sapiens_chr6.trna100-LeuCAA	6	NA	NA	NA	NA	0	2	0	0
1050	Homo_sapiens_chr6.trna100-LeuCAA	10	NA	NA	NA	NA	0	1	1	0
1051	Homo_sapiens_chr6.trna100-LeuCAA	11	NA	NA	NA	NA	0	1	0	0
1052	Homo_sapiens_chr6.trna100-LeuCAA	27	NA	0.0434716537247412	0.26759173996128	0.290463624286263	3	8	3	1
1053	Homo_sapiens_chr6.trna100-LeuCAA	38	NA	NA	NA	NA	0	1	1	0
1054	Homo_sapiens_chr6.trna100-LeuCAA	49	NA	NA	NA	NA	0	0	1	0
1055	Homo_sapiens_chr6.trna100-LeuCAA	51	NA	0.204543620256414	0.241828795747956	0.0994179105292797	2	2	2	0
1056	Homo_sapiens_chr6.trna100-LeuCAA	52	NA	NA	NA	NA	0	1	2	0
1057	Homo_sapiens_chr6.trna100-LeuCAA	65	NA	NA	NA	NA	1	0	0	0
1058	Homo_sapiens_chr6.trna100-LeuCAA	68	NA	0.401081025750034	0.0235141912971916	0.0456328660737894	2	4	3	0
1059	Homo_sapiens_chr6.trna100-LeuCAA	70	NA	NA	NA	NA	1	0	0	0
1060	Homo_sapiens_chr6.trna100-LeuCAA	73	NA	NA	NA	NA	1	0	0	0
1061	Homo_sapiens_chr6.trna101-AlaAGC	10	NA	NA	NA	NA	0	4	0	0
1062	Homo_sapiens_chr6.trna101-AlaAGC	24	NA	0.128577916343114	0.564895686538642	0.0777654527044882	5	15	4	0
1063	Homo_sapiens_chr6.trna101-AlaAGC	25	NA	0.00595751473359341	0.0807372016895408	0.268121772945953	5	13	2	0
1064	Homo_sapiens_chr6.trna101-AlaAGC	30	NA	NA	NA	NA	0	1	0	0
1065	Homo_sapiens_chr6.trna101-AlaAGC	33	0.0682789245666142	0.0221723505241775	0.239390614249326	0.615778558625371	5	15	6	2
1066	Homo_sapiens_chr6.trna101-AlaAGC	35	NA	NA	NA	0.283408527205513	1	4	2	0
1067	Homo_sapiens_chr6.trna101-AlaAGC	36	NA	5.68451811802652e-09	0.000528887664718629	0.480955472401263	5	12	4	0
1068	Homo_sapiens_chr6.trna101-AlaAGC	39	NA	NA	NA	NA	0	0	1	0
1069	Homo_sapiens_chr6.trna101-AlaAGC	41	NA	NA	NA	NA	0	1	0	0
1070	Homo_sapiens_chr6.trna101-AlaAGC	43	NA	NA	NA	NA	0	0	1	0
1071	Homo_sapiens_chr6.trna101-AlaAGC	57	NA	NA	NA	0.577842626869175	0	14	7	0
1072	Homo_sapiens_chr6.trna101-AlaAGC	61	NA	NA	NA	NA	0	0	0	1
1073	Homo_sapiens_chr6.trna101-AlaAGC	69	NA	NA	NA	NA	0	1	0	0
1074	Homo_sapiens_chr6.trna101-AlaAGC	71	NA	NA	NA	NA	0	1	0	0
1075	Homo_sapiens_chr6.trna106-PheGAA	57	NA	NA	NA	NA	0	0	1	0
1076	Homo_sapiens_chr6.trna106-PheGAA	58	NA	NA	NA	NA	0	0	2	0
1077	Homo_sapiens_chr6.trna106-PheGAA	62	NA	NA	NA	NA	0	0	1	0
1078	Homo_sapiens_chr6.trna106-PheGAA	65	NA	NA	NA	NA	0	0	1	0
1079	Homo_sapiens_chr6.trna108-AlaAGC	25	NA	NA	NA	NA	0	0	1	0
1080	Homo_sapiens_chr6.trna108-AlaAGC	33	NA	NA	NA	NA	0	0	1	0
1081	Homo_sapiens_chr6.trna108-AlaAGC	36	NA	NA	NA	NA	0	0	1	0
1082	Homo_sapiens_chr6.trna108-AlaAGC	57	NA	NA	NA	NA	0	0	1	0
1083	Homo_sapiens_chr6.trna108-AlaAGC	67	NA	NA	NA	NA	0	1	0	0
1084	Homo_sapiens_chr6.trna119-AlaCGC	24	NA	NA	NA	NA	1	0	0	0
1085	Homo_sapiens_chr6.trna119-AlaCGC	25	NA	NA	NA	NA	1	0	0	0
1086	Homo_sapiens_chr6.trna119-AlaCGC	29	NA	NA	NA	NA	0	1	0	0
1087	Homo_sapiens_chr6.trna119-AlaCGC	34	NA	NA	NA	NA	0	0	1	0
1088	Homo_sapiens_chr6.trna119-AlaCGC	35	NA	0.473805947875471	NA	NA	2	4	1	0
1089	Homo_sapiens_chr6.trna119-AlaCGC	36	NA	0.0470955554316119	NA	NA	3	2	1	0
1090	Homo_sapiens_chr6.trna119-AlaCGC	39	NA	NA	NA	NA	0	0	2	0
1091	Homo_sapiens_chr6.trna119-AlaCGC	42	NA	NA	NA	NA	0	0	2	0
1092	Homo_sapiens_chr6.trna119-AlaCGC	45	NA	NA	NA	NA	0	0	1	0
1093	Homo_sapiens_chr6.trna119-AlaCGC	57	NA	NA	NA	0.389328590813792	0	18	6	0
1094	Homo_sapiens_chr6.trna119-AlaCGC	69	NA	NA	NA	NA	0	0	1	0
1095	Homo_sapiens_chr6.trna119-AlaCGC	71	NA	NA	NA	NA	0	0	1	0
1096	Homo_sapiens_chr6.trna120-AlaAGC	10	NA	NA	NA	NA	0	4	1	0
1097	Homo_sapiens_chr6.trna120-AlaAGC	24	NA	0.599379497962043	NA	NA	2	6	0	0
1098	Homo_sapiens_chr6.trna120-AlaAGC	25	NA	0.857273616149784	0.577353076449134	0.996790295922824	5	15	3	1
1099	Homo_sapiens_chr6.trna120-AlaAGC	33	NA	NA	NA	NA	0	1	0	0
1100	Homo_sapiens_chr6.trna120-AlaAGC	35	NA	NA	NA	NA	0	0	1	0
1101	Homo_sapiens_chr6.trna120-AlaAGC	36	NA	0.0454699086231327	0.0951243419919881	0.0104123509523606	2	3	2	0
1102	Homo_sapiens_chr6.trna120-AlaAGC	39	NA	NA	NA	NA	0	1	0	0
1103	Homo_sapiens_chr6.trna120-AlaAGC	42	NA	NA	NA	NA	1	0	0	0
1104	Homo_sapiens_chr6.trna120-AlaAGC	57	NA	2.87929095970946e-05	0.0194150054363354	0.0645495116315324	5	19	9	1
1105	Homo_sapiens_chr6.trna120-AlaAGC	59	NA	NA	NA	NA	0	0	1	0
1106	Homo_sapiens_chr6.trna120-AlaAGC	64	NA	NA	NA	NA	1	0	0	0
1107	Homo_sapiens_chr6.trna120-AlaAGC	70	NA	NA	NA	NA	0	1	0	0
1108	Homo_sapiens_chr6.trna121-ThrCGT	33	NA	NA	NA	NA	1	0	1	0
1109	Homo_sapiens_chr6.trna121-ThrCGT	35	NA	NA	NA	NA	1	0	1	0
1110	Homo_sapiens_chr6.trna121-ThrCGT	38	NA	NA	NA	NA	0	0	1	0
1111	Homo_sapiens_chr6.trna121-ThrCGT	39	NA	NA	NA	NA	0	1	0	0
1112	Homo_sapiens_chr6.trna121-ThrCGT	41	NA	NA	NA	0.289737573985946	0	4	3	0
1113	Homo_sapiens_chr6.trna121-ThrCGT	42	NA	NA	NA	NA	0	0	1	0
1114	Homo_sapiens_chr6.trna121-ThrCGT	59	NA	0.0386478699846209	0.00815162483834178	0.071912113937806	4	9	3	0
1115	Homo_sapiens_chr6.trna121-ThrCGT	72	NA	NA	NA	NA	0	1	1	0
1116	Homo_sapiens_chr6.trna124-ArgTCG	58	NA	NA	NA	NA	0	2	1	0
1117	Homo_sapiens_chr6.trna130-GlnTTG	7	NA	NA	NA	NA	0	1	0	0
1118	Homo_sapiens_chr6.trna130-GlnTTG	8	NA	NA	NA	NA	0	0	1	0
1119	Homo_sapiens_chr6.trna130-GlnTTG	9	NA	0.211520284201678	0.0324303270221065	0.0126735656494385	4	12	3	1
1120	Homo_sapiens_chr6.trna130-GlnTTG	22	NA	NA	NA	NA	0	1	0	0
1121	Homo_sapiens_chr6.trna130-GlnTTG	29	NA	NA	NA	NA	0	1	0	0
1122	Homo_sapiens_chr6.trna130-GlnTTG	38	NA	NA	NA	NA	0	1	0	0
1123	Homo_sapiens_chr6.trna130-GlnTTG	49	NA	NA	NA	NA	0	1	0	0
1124	Homo_sapiens_chr6.trna130-GlnTTG	50	NA	NA	NA	NA	0	1	0	0
1125	Homo_sapiens_chr6.trna130-GlnTTG	57	NA	NA	NA	0.750045244970397	0	10	3	0
1126	Homo_sapiens_chr6.trna130-GlnTTG	70	NA	NA	NA	NA	0	1	1	0
1127	Homo_sapiens_chr6.trna135-ThrAGT	32	NA	NA	NA	NA	1	0	0	0
1128	Homo_sapiens_chr6.trna135-ThrAGT	33	NA	NA	NA	NA	2	0	1	0
1129	Homo_sapiens_chr6.trna135-ThrAGT	35	NA	NA	NA	NA	2	0	1	0
1130	Homo_sapiens_chr6.trna135-ThrAGT	36	NA	NA	NA	NA	0	2	0	0
1131	Homo_sapiens_chr6.trna135-ThrAGT	37	NA	NA	NA	NA	0	1	0	0
1132	Homo_sapiens_chr6.trna135-ThrAGT	41	NA	NA	NA	0.636538165919927	0	3	3	0
1133	Homo_sapiens_chr6.trna135-ThrAGT	59	NA	0.208257090673179	0.0101326396713347	0.0134357608137015	4	9	3	0
1134	Homo_sapiens_chr6.trna135-ThrAGT	72	NA	NA	NA	NA	0	1	1	0
1135	Homo_sapiens_chr6.trna136-ValAAC	5	NA	NA	NA	NA	1	0	0	0
1136	Homo_sapiens_chr6.trna136-ValAAC	7	NA	NA	NA	NA	0	0	1	0
1137	Homo_sapiens_chr6.trna136-ValAAC	26	0.293514884867026	0.204679853792157	0.0996033584333505	0.5758882372321	4	25	7	3
1138	Homo_sapiens_chr6.trna136-ValAAC	31	NA	NA	NA	NA	0	4	0	1
1139	Homo_sapiens_chr6.trna136-ValAAC	33	NA	NA	NA	NA	0	1	0	0
1140	Homo_sapiens_chr6.trna136-ValAAC	34	0.524807067341755	0.50779057575839	0.330756600754284	0.841529655101983	3	6	3	2
1141	Homo_sapiens_chr6.trna136-ValAAC	35	NA	NA	NA	NA	0	0	1	0
1142	Homo_sapiens_chr6.trna139-ValAAC	26	0.019160634123458	0.0326878038487609	0.0487771856595892	0.808732253813428	4	24	8	3
1143	Homo_sapiens_chr6.trna139-ValAAC	31	NA	NA	NA	NA	0	4	1	1
1144	Homo_sapiens_chr6.trna139-ValAAC	34	0.817714646478213	0.673736389406774	0.91707647644487	0.712841311608334	3	7	4	2
1145	Homo_sapiens_chr6.trna139-ValAAC	35	NA	NA	NA	NA	0	0	1	0
1146	Homo_sapiens_chr6.trna14-TyrGTA	37	NA	NA	NA	NA	0	0	2	0
1147	Homo_sapiens_chr6.trna14-TyrGTA	41	NA	NA	NA	NA	0	1	1	0
1148	Homo_sapiens_chr6.trna14-TyrGTA	42	NA	NA	NA	NA	0	1	0	0
1149	Homo_sapiens_chr6.trna14-TyrGTA	44	NA	NA	NA	NA	0	1	0	0
1150	Homo_sapiens_chr6.trna14-TyrGTA	45	NA	NA	NA	NA	0	1	0	0
1151	Homo_sapiens_chr6.trna14-TyrGTA	46	NA	NA	NA	NA	0	1	0	0
1152	Homo_sapiens_chr6.trna14-TyrGTA	58	NA	NA	NA	NA	0	5	1	0
1153	Homo_sapiens_chr6.trna14-TyrGTA	59	NA	NA	NA	NA	0	1	0	0
1154	Homo_sapiens_chr6.trna140-LeuCAA	10	NA	NA	NA	NA	0	5	1	0
1155	Homo_sapiens_chr6.trna140-LeuCAA	11	NA	NA	NA	NA	0	1	0	0
1156	Homo_sapiens_chr6.trna140-LeuCAA	27	NA	0.0498398846377875	0.0435601631863138	0.877594359411402	2	7	3	1
1157	Homo_sapiens_chr6.trna140-LeuCAA	53	NA	NA	NA	NA	0	0	2	0
1158	Homo_sapiens_chr6.trna141-LeuCAA	10	NA	NA	NA	NA	0	5	1	0
1159	Homo_sapiens_chr6.trna141-LeuCAA	27	NA	NA	NA	0.378729188169597	1	7	3	1
1160	Homo_sapiens_chr6.trna141-LeuCAA	53	NA	NA	NA	NA	0	0	1	0
1161	Homo_sapiens_chr6.trna143-LysTTT	4	NA	0.205712630420131	0.0991437346382983	0.550816716758183	4	14	4	1
1162	Homo_sapiens_chr6.trna143-LysTTT	6	NA	NA	NA	NA	0	0	1	0
1163	Homo_sapiens_chr6.trna143-LysTTT	10	NA	NA	NA	NA	0	0	2	0
1164	Homo_sapiens_chr6.trna143-LysTTT	38	NA	NA	NA	NA	0	0	1	0
1165	Homo_sapiens_chr6.trna143-LysTTT	44	NA	NA	NA	NA	0	0	1	0
1166	Homo_sapiens_chr6.trna143-LysTTT	58	NA	NA	NA	NA	0	0	3	0
1167	Homo_sapiens_chr6.trna143-LysTTT	69	NA	NA	NA	NA	0	0	1	0
1168	Homo_sapiens_chr6.trna144-AspGTC	31	NA	NA	NA	NA	2	0	0	0
1169	Homo_sapiens_chr6.trna144-AspGTC	32	NA	0.313521041075573	NA	NA	3	4	0	0
1170	Homo_sapiens_chr6.trna144-AspGTC	33	NA	NA	NA	NA	0	1	0	0
1171	Homo_sapiens_chr6.trna144-AspGTC	34	NA	0.591880233930991	0.0827870065635026	0.0569637265862422	5	11	7	0
1172	Homo_sapiens_chr6.trna144-AspGTC	35	NA	0.0716700912160061	0.390928767604116	0.685321344074821	2	2	4	1
1173	Homo_sapiens_chr6.trna144-AspGTC	36	NA	0.0804889033978084	0.0486870071645391	0.0305073774605024	4	21	12	0
1174	Homo_sapiens_chr6.trna144-AspGTC	37	NA	NA	NA	NA	0	0	0	1
1175	Homo_sapiens_chr6.trna144-AspGTC	38	NA	NA	NA	NA	0	0	5	0
1176	Homo_sapiens_chr6.trna144-AspGTC	57	NA	NA	NA	0.0741324767446511	0	27	17	0
1177	Homo_sapiens_chr6.trna145-SerAGA	50	NA	NA	NA	NA	0	0	1	0
1178	Homo_sapiens_chr6.trna145-SerAGA	51	NA	NA	NA	NA	0	0	3	0
1179	Homo_sapiens_chr6.trna146-GlnCTG	5	NA	NA	NA	NA	0	1	0	0
1180	Homo_sapiens_chr6.trna146-GlnCTG	9	NA	0.107533820758731	0.170434457056849	0.29528832777637	5	17	7	1
1181	Homo_sapiens_chr6.trna146-GlnCTG	17	NA	NA	NA	NA	0	1	0	0
1182	Homo_sapiens_chr6.trna146-GlnCTG	23	NA	NA	NA	NA	0	1	0	0
1183	Homo_sapiens_chr6.trna146-GlnCTG	31	NA	NA	NA	NA	0	1	0	0
1184	Homo_sapiens_chr6.trna146-GlnCTG	33	NA	0.298973162581806	NA	NA	3	2	0	0
1185	Homo_sapiens_chr6.trna146-GlnCTG	38	NA	NA	NA	NA	0	2	0	0
1186	Homo_sapiens_chr6.trna146-GlnCTG	57	NA	NA	NA	NA	0	0	4	0
1187	Homo_sapiens_chr6.trna146-GlnCTG	62	NA	NA	NA	NA	0	0	1	0
1188	Homo_sapiens_chr6.trna146-GlnCTG	64	NA	NA	NA	NA	0	0	1	0
1189	Homo_sapiens_chr6.trna147-SerAGA	32	NA	NA	NA	NA	0	0	1	0
1190	Homo_sapiens_chr6.trna147-SerAGA	34	NA	NA	NA	NA	0	2	1	0
1191	Homo_sapiens_chr6.trna147-SerAGA	35	NA	NA	NA	NA	0	1	0	0
1192	Homo_sapiens_chr6.trna147-SerAGA	37	NA	NA	NA	NA	0	0	2	1
1193	Homo_sapiens_chr6.trna147-SerAGA	43	NA	0.272707373142142	NA	NA	2	2	1	0
1194	Homo_sapiens_chr6.trna147-SerAGA	49	NA	NA	NA	NA	0	0	1	0
1195	Homo_sapiens_chr6.trna147-SerAGA	50	NA	0.579692372071224	0.905956923055772	0.710865957962411	2	3	2	1
1196	Homo_sapiens_chr6.trna147-SerAGA	51	NA	0.346834155378269	NA	NA	3	3	1	0
1197	Homo_sapiens_chr6.trna147-SerAGA	67	NA	0.0933993112389576	NA	NA	5	15	1	1
1198	Homo_sapiens_chr6.trna148-SerTGA	32	NA	NA	NA	NA	0	0	1	0
1199	Homo_sapiens_chr6.trna148-SerTGA	67	NA	NA	NA	NA	0	0	1	0
1200	Homo_sapiens_chr6.trna149-LysTTT	9	NA	NA	NA	NA	0	0	1	0
1201	Homo_sapiens_chr6.trna149-LysTTT	10	NA	NA	NA	NA	2	1	0	0
1202	Homo_sapiens_chr6.trna149-LysTTT	58	NA	NA	NA	NA	0	1	3	0
1203	Homo_sapiens_chr6.trna15-TyrGTA	36	NA	NA	NA	NA	0	0	1	0
1204	Homo_sapiens_chr6.trna15-TyrGTA	37	NA	NA	NA	NA	0	0	1	0
1205	Homo_sapiens_chr6.trna15-TyrGTA	41	NA	NA	NA	NA	0	0	1	0
1206	Homo_sapiens_chr6.trna15-TyrGTA	58	NA	NA	NA	NA	0	3	1	0
1207	Homo_sapiens_chr6.trna15-TyrGTA	70	NA	NA	NA	NA	0	1	0	0
1208	Homo_sapiens_chr6.trna152-ValCAC	23	NA	NA	NA	NA	0	0	1	0
1209	Homo_sapiens_chr6.trna152-ValCAC	26	NA	NA	NA	0.506217680185842	0	5	4	1
1210	Homo_sapiens_chr6.trna152-ValCAC	30	NA	NA	NA	NA	1	0	0	0
1211	Homo_sapiens_chr6.trna152-ValCAC	31	NA	NA	NA	NA	0	2	1	0
1212	Homo_sapiens_chr6.trna152-ValCAC	33	NA	NA	NA	NA	0	2	0	0
1213	Homo_sapiens_chr6.trna152-ValCAC	34	NA	NA	NA	NA	1	0	2	0
1214	Homo_sapiens_chr6.trna152-ValCAC	38	NA	NA	NA	NA	1	0	0	0
1215	Homo_sapiens_chr6.trna152-ValCAC	58	NA	0.896069697179995	NA	NA	2	2	1	0
1216	Homo_sapiens_chr6.trna153-IleAAT	35	NA	NA	NA	NA	0	0	3	0
1217	Homo_sapiens_chr6.trna153-IleAAT	37	NA	NA	NA	0.396581304829604	0	2	2	0
1218	Homo_sapiens_chr6.trna153-IleAAT	39	NA	NA	NA	NA	0	0	1	0
1219	Homo_sapiens_chr6.trna153-IleAAT	40	NA	NA	NA	NA	0	0	1	0
1220	Homo_sapiens_chr6.trna153-IleAAT	59	NA	NA	NA	0.117599705085507	0	7	2	1
1221	Homo_sapiens_chr6.trna153-IleAAT	72	NA	NA	NA	NA	0	1	0	0
1222	Homo_sapiens_chr6.trna16-TyrGTA	37	NA	NA	NA	NA	0	0	1	0
1223	Homo_sapiens_chr6.trna162-MetCAT	32	NA	NA	NA	NA	0	0	1	0
1224	Homo_sapiens_chr6.trna162-MetCAT	58	NA	0.993605497825847	0.947240797954569	0.897120902909962	2	10	6	1
1225	Homo_sapiens_chr6.trna162-MetCAT	61	NA	NA	NA	NA	0	0	1	0
1226	Homo_sapiens_chr6.trna165-IleAAT	25	NA	NA	NA	NA	0	1	1	0
1227	Homo_sapiens_chr6.trna165-IleAAT	26	NA	NA	NA	NA	1	2	1	0
1228	Homo_sapiens_chr6.trna165-IleAAT	27	NA	0.466078501595882	0.187288745488795	0.176056454227022	4	8	3	0
1229	Homo_sapiens_chr6.trna165-IleAAT	35	NA	0.0461840197046508	0.207087772241759	0.772343915346528	4	19	7	1
1230	Homo_sapiens_chr6.trna165-IleAAT	37	NA	NA	NA	NA	0	11	1	0
1231	Homo_sapiens_chr6.trna165-IleAAT	38	NA	NA	NA	NA	0	2	0	0
1232	Homo_sapiens_chr6.trna165-IleAAT	40	NA	NA	NA	NA	0	4	1	0
1233	Homo_sapiens_chr6.trna165-IleAAT	47	NA	NA	NA	NA	0	1	0	0
1234	Homo_sapiens_chr6.trna165-IleAAT	59	NA	0.0314990278043264	0.307508137390194	0.59806042889682	5	23	9	1
1235	Homo_sapiens_chr6.trna165-IleAAT	71	NA	NA	NA	NA	0	0	1	0
1236	Homo_sapiens_chr6.trna165-IleAAT	73	NA	NA	NA	NA	0	0	1	0
1237	Homo_sapiens_chr6.trna166-AlaAGC	25	NA	0.882736929120791	NA	NA	2	2	1	0
1238	Homo_sapiens_chr6.trna166-AlaAGC	26	NA	0.850736204132708	0.284640723124978	0.547371801545806	5	10	3	1
1239	Homo_sapiens_chr6.trna166-AlaAGC	34	NA	NA	NA	NA	5	0	0	1
1240	Homo_sapiens_chr6.trna166-AlaAGC	37	NA	NA	NA	NA	0	0	1	0
1241	Homo_sapiens_chr6.trna166-AlaAGC	58	NA	NA	NA	0.674238544193647	0	5	4	0
1242	Homo_sapiens_chr6.trna166-AlaAGC	63	NA	NA	NA	NA	0	0	1	0
1243	Homo_sapiens_chr6.trna166-AlaAGC	64	NA	NA	NA	NA	0	0	1	0
1244	Homo_sapiens_chr6.trna166-AlaAGC	68	NA	NA	NA	NA	0	1	0	0
1245	Homo_sapiens_chr6.trna172-SerTGA	49	NA	NA	NA	NA	0	0	1	0
1246	Homo_sapiens_chr6.trna172-SerTGA	50	NA	NA	NA	NA	0	0	2	0
1247	Homo_sapiens_chr6.trna172-SerTGA	51	NA	NA	NA	NA	0	0	3	0
1248	Homo_sapiens_chr6.trna172-SerTGA	57	NA	NA	NA	NA	0	1	0	0
1249	Homo_sapiens_chr6.trna172-SerTGA	76	NA	NA	NA	NA	0	1	0	0
1250	Homo_sapiens_chr6.trna175-SerGCT	52	NA	0.77150174212769	0.795774254248587	0.920528317895279	2	7	3	0
1251	Homo_sapiens_chr6.trna175-SerGCT	53	NA	NA	NA	NA	0	1	0	0
1252	Homo_sapiens_chr6.trna175-SerGCT	57	NA	NA	NA	NA	0	1	0	0
1253	Homo_sapiens_chr6.trna175-SerGCT	78	NA	NA	NA	NA	0	0	1	0
1254	Homo_sapiens_chr6.trna29-IleTAT	27	NA	NA	NA	NA	4	0	1	0
1255	Homo_sapiens_chr6.trna29-IleTAT	31	NA	NA	NA	NA	0	0	1	0
1256	Homo_sapiens_chr6.trna29-IleTAT	35	NA	NA	NA	NA	0	0	1	0
1257	Homo_sapiens_chr6.trna29-IleTAT	37	NA	NA	NA	NA	0	2	0	0
1258	Homo_sapiens_chr6.trna29-IleTAT	47	NA	NA	NA	NA	0	1	0	0
1259	Homo_sapiens_chr6.trna29-IleTAT	59	NA	0.664663348069624	0.512768990030271	0.595158994511541	5	18	10	1
1260	Homo_sapiens_chr6.trna29-IleTAT	66	NA	NA	NA	NA	1	3	0	0
1261	Homo_sapiens_chr6.trna30-ProCGG	6	NA	NA	NA	NA	2	0	0	1
1262	Homo_sapiens_chr6.trna30-ProCGG	9	NA	NA	NA	NA	0	0	0	1
1263	Homo_sapiens_chr6.trna30-ProCGG	29	NA	NA	NA	NA	0	1	1	0
1264	Homo_sapiens_chr6.trna30-ProCGG	33	NA	NA	NA	NA	0	0	1	0
1265	Homo_sapiens_chr6.trna30-ProCGG	39	NA	NA	NA	NA	2	0	0	0
1266	Homo_sapiens_chr6.trna30-ProCGG	40	NA	NA	NA	NA	2	1	0	0
1267	Homo_sapiens_chr6.trna30-ProCGG	41	NA	NA	NA	NA	1	0	0	0
1268	Homo_sapiens_chr6.trna30-ProCGG	57	NA	NA	NA	NA	1	0	0	0
1269	Homo_sapiens_chr6.trna31-SerGCT	67	NA	NA	NA	NA	0	1	0	0
1270	Homo_sapiens_chr6.trna34-ThrAGT	32	NA	NA	NA	NA	1	0	0	0
1271	Homo_sapiens_chr6.trna34-ThrAGT	33	NA	NA	NA	NA	2	0	1	0
1272	Homo_sapiens_chr6.trna34-ThrAGT	35	NA	NA	NA	NA	2	0	1	0
1273	Homo_sapiens_chr6.trna34-ThrAGT	36	NA	NA	NA	NA	0	1	0	0
1274	Homo_sapiens_chr6.trna34-ThrAGT	41	NA	NA	NA	NA	0	1	2	0
1275	Homo_sapiens_chr6.trna34-ThrAGT	59	NA	0.141318813794193	0.0072066521525493	0.0683505759572671	4	9	3	0
1276	Homo_sapiens_chr6.trna34-ThrAGT	72	NA	NA	NA	NA	0	0	1	0
1277	Homo_sapiens_chr6.trna35-SerCGA	26	NA	NA	NA	NA	0	0	2	0
1278	Homo_sapiens_chr6.trna35-SerCGA	32	NA	NA	NA	NA	0	0	1	0
1279	Homo_sapiens_chr6.trna35-SerCGA	49	NA	NA	NA	NA	0	0	1	0
1280	Homo_sapiens_chr6.trna40-ValTAC	9	NA	NA	NA	NA	0	0	1	0
1281	Homo_sapiens_chr6.trna40-ValTAC	26	NA	NA	NA	NA	0	0	1	0
1282	Homo_sapiens_chr6.trna42-GlnCTG	5	NA	NA	NA	NA	0	1	0	0
1283	Homo_sapiens_chr6.trna42-GlnCTG	9	0.077057922672853	0.187614079888456	0.0862047895844242	0.0742556804882156	4	18	7	3
1284	Homo_sapiens_chr6.trna42-GlnCTG	23	NA	NA	NA	NA	0	1	0	0
1285	Homo_sapiens_chr6.trna42-GlnCTG	33	NA	0.20206985626209	NA	NA	3	2	0	0
1286	Homo_sapiens_chr6.trna42-GlnCTG	38	NA	NA	NA	NA	0	2	0	0
1287	Homo_sapiens_chr6.trna51-SerTGA	32	NA	NA	NA	NA	1	1	1	0
1288	Homo_sapiens_chr6.trna51-SerTGA	34	NA	NA	NA	NA	1	2	1	0
1289	Homo_sapiens_chr6.trna51-SerTGA	35	NA	NA	NA	NA	0	1	0	0
1290	Homo_sapiens_chr6.trna51-SerTGA	40	NA	NA	NA	NA	0	1	0	0
1291	Homo_sapiens_chr6.trna51-SerTGA	43	NA	0.00529439573411252	NA	NA	4	6	1	1
1292	Homo_sapiens_chr6.trna51-SerTGA	49	NA	NA	NA	NA	1	0	1	0
1293	Homo_sapiens_chr6.trna51-SerTGA	50	NA	NA	NA	0.546899467553262	1	4	2	1
1294	Homo_sapiens_chr6.trna51-SerTGA	51	NA	0.419984904473879	NA	NA	3	3	1	0
1295	Homo_sapiens_chr6.trna51-SerTGA	67	NA	0.0118258722157093	NA	NA	5	15	1	1
1296	Homo_sapiens_chr6.trna51-SerTGA	69	NA	0.0337860345727204	NA	NA	4	3	0	0
1297	Homo_sapiens_chr6.trna55-IleTAT	27	NA	NA	NA	NA	4	0	1	0
1298	Homo_sapiens_chr6.trna55-IleTAT	30	NA	NA	NA	NA	0	1	0	0
1299	Homo_sapiens_chr6.trna55-IleTAT	31	NA	NA	NA	NA	0	0	1	0
1300	Homo_sapiens_chr6.trna55-IleTAT	34	NA	NA	NA	NA	0	1	0	0
1301	Homo_sapiens_chr6.trna55-IleTAT	35	NA	NA	NA	NA	0	1	1	0
1302	Homo_sapiens_chr6.trna55-IleTAT	37	NA	NA	NA	NA	0	2	0	0
1303	Homo_sapiens_chr6.trna55-IleTAT	40	NA	NA	NA	NA	0	0	1	0
1304	Homo_sapiens_chr6.trna55-IleTAT	47	NA	NA	NA	NA	0	1	0	0
1305	Homo_sapiens_chr6.trna55-IleTAT	59	NA	0.350679666067663	0.758573466321802	0.582682500553578	5	18	9	1
1306	Homo_sapiens_chr6.trna55-IleTAT	66	NA	NA	NA	NA	1	2	0	0
1307	Homo_sapiens_chr6.trna57-IleAAT	26	NA	NA	NA	NA	0	1	0	0
1308	Homo_sapiens_chr6.trna57-IleAAT	27	NA	0.192983818054649	0.0967553730132956	0.53921984688247	4	6	4	0
1309	Homo_sapiens_chr6.trna57-IleAAT	35	NA	0.0501543531040632	0.265728693212858	0.718226357801497	4	18	7	1
1310	Homo_sapiens_chr6.trna57-IleAAT	36	NA	NA	NA	NA	0	0	0	1
1311	Homo_sapiens_chr6.trna57-IleAAT	37	NA	NA	NA	NA	1	11	1	0
1312	Homo_sapiens_chr6.trna57-IleAAT	38	NA	NA	NA	NA	0	2	0	0
1313	Homo_sapiens_chr6.trna57-IleAAT	40	NA	NA	NA	NA	0	3	1	0
1314	Homo_sapiens_chr6.trna57-IleAAT	47	NA	NA	NA	NA	0	1	0	0
1315	Homo_sapiens_chr6.trna57-IleAAT	59	NA	0.174502616438358	0.308042908339757	0.890086099705013	5	21	9	1
1316	Homo_sapiens_chr6.trna59-IleAAT	27	NA	NA	NA	NA	0	0	1	0
1317	Homo_sapiens_chr6.trna59-IleAAT	35	NA	NA	NA	NA	0	0	2	0
1318	Homo_sapiens_chr6.trna59-IleAAT	37	NA	NA	NA	0.461185594652024	0	2	2	0
1319	Homo_sapiens_chr6.trna59-IleAAT	39	NA	NA	NA	NA	0	0	1	0
1320	Homo_sapiens_chr6.trna59-IleAAT	40	NA	NA	NA	NA	0	0	2	0
1321	Homo_sapiens_chr6.trna59-IleAAT	59	NA	NA	NA	0.980356271919242	0	7	2	1
1322	Homo_sapiens_chr6.trna61-MetCAT	9	0.301314018465767	0.0643061519593696	0.0279922130976653	0.601458928441248	5	2	6	2
1323	Homo_sapiens_chr6.trna61-MetCAT	32	NA	NA	NA	NA	2	0	0	0
1324	Homo_sapiens_chr6.trna61-MetCAT	39	NA	NA	NA	NA	0	0	2	0
1325	Homo_sapiens_chr6.trna62-SerGCT	50	NA	NA	NA	NA	0	1	0	0
1326	Homo_sapiens_chr6.trna62-SerGCT	67	NA	NA	NA	NA	0	1	0	0
1327	Homo_sapiens_chr6.trna64-GlnTTG	4	NA	NA	NA	NA	1	1	0	0
1328	Homo_sapiens_chr6.trna64-GlnTTG	9	NA	0.493793903823964	0.676520716091384	0.772664708819625	2	10	6	1
1329	Homo_sapiens_chr6.trna65-AlaAGC	10	NA	NA	NA	NA	0	1	0	0
1330	Homo_sapiens_chr6.trna65-AlaAGC	24	NA	0.714469493528036	0.655933340406	0.471438028198909	5	14	5	1
1331	Homo_sapiens_chr6.trna65-AlaAGC	25	NA	0.417000846836547	0.0382134854547253	0.213142055489321	5	6	2	1
1332	Homo_sapiens_chr6.trna65-AlaAGC	26	NA	NA	NA	NA	0	1	0	0
1333	Homo_sapiens_chr6.trna65-AlaAGC	29	NA	NA	NA	NA	0	2	0	0
1334	Homo_sapiens_chr6.trna65-AlaAGC	30	NA	NA	NA	NA	0	1	0	0
1335	Homo_sapiens_chr6.trna65-AlaAGC	33	NA	NA	NA	NA	0	3	1	1
1336	Homo_sapiens_chr6.trna65-AlaAGC	57	NA	NA	NA	NA	0	0	1	0
1337	Homo_sapiens_chr6.trna66-AlaTGC	24	NA	NA	NA	NA	1	0	0	0
1338	Homo_sapiens_chr6.trna66-AlaTGC	29	NA	NA	NA	NA	0	1	0	0
1339	Homo_sapiens_chr6.trna66-AlaTGC	35	NA	NA	NA	NA	0	0	1	0
1340	Homo_sapiens_chr6.trna66-AlaTGC	36	NA	NA	NA	NA	0	0	1	0
1341	Homo_sapiens_chr6.trna66-AlaTGC	39	NA	NA	NA	NA	0	1	0	0
1342	Homo_sapiens_chr6.trna66-AlaTGC	44	NA	NA	NA	NA	0	0	1	0
1343	Homo_sapiens_chr6.trna66-AlaTGC	49	NA	NA	NA	NA	0	1	0	0
1344	Homo_sapiens_chr6.trna66-AlaTGC	57	NA	NA	NA	NA	0	9	0	0
1345	Homo_sapiens_chr6.trna66-AlaTGC	63	NA	NA	NA	NA	0	1	0	0
1346	Homo_sapiens_chr6.trna67-AlaAGC	10	NA	NA	NA	NA	0	3	0	0
1347	Homo_sapiens_chr6.trna67-AlaAGC	24	0.504793464812225	0.488312594445333	0.163354068960886	0.573378569868931	5	12	6	2
1348	Homo_sapiens_chr6.trna67-AlaAGC	25	NA	0.304818781225002	0.474745485954007	0.163686115252834	5	10	3	0
1349	Homo_sapiens_chr6.trna67-AlaAGC	29	NA	NA	NA	NA	0	1	0	0
1350	Homo_sapiens_chr6.trna67-AlaAGC	30	NA	NA	NA	NA	0	1	0	0
1351	Homo_sapiens_chr6.trna67-AlaAGC	33	NA	NA	NA	NA	0	3	1	1
1352	Homo_sapiens_chr6.trna68-AlaAGC	10	NA	NA	NA	NA	0	2	1	0
1353	Homo_sapiens_chr6.trna68-AlaAGC	24	NA	0.829518751540769	0.283044191857255	0.0906323789450464	5	14	6	1
1354	Homo_sapiens_chr6.trna68-AlaAGC	25	NA	0.00979352534352416	NA	NA	5	11	1	1
1355	Homo_sapiens_chr6.trna68-AlaAGC	29	NA	NA	NA	NA	0	1	0	0
1356	Homo_sapiens_chr6.trna68-AlaAGC	30	NA	NA	NA	NA	0	1	0	0
1357	Homo_sapiens_chr6.trna68-AlaAGC	33	NA	NA	NA	NA	1	2	1	0
1358	Homo_sapiens_chr6.trna70-AlaCGC	24	NA	NA	NA	NA	2	0	0	0
1359	Homo_sapiens_chr6.trna70-AlaCGC	25	NA	NA	NA	NA	1	1	0	0
1360	Homo_sapiens_chr6.trna70-AlaCGC	29	NA	NA	NA	NA	0	0	1	0
1361	Homo_sapiens_chr6.trna70-AlaCGC	33	NA	NA	NA	NA	2	1	1	0
1362	Homo_sapiens_chr6.trna70-AlaCGC	36	NA	NA	NA	NA	0	0	1	0
1363	Homo_sapiens_chr6.trna70-AlaCGC	53	NA	NA	NA	NA	0	1	0	0
1364	Homo_sapiens_chr6.trna70-AlaCGC	57	NA	NA	NA	0.559786383774045	0	6	5	0
1365	Homo_sapiens_chr6.trna70-AlaCGC	62	NA	NA	NA	NA	0	1	0	0
1366	Homo_sapiens_chr6.trna74-LeuCAA	6	NA	NA	NA	NA	0	1	0	0
1367	Homo_sapiens_chr6.trna74-LeuCAA	10	NA	NA	NA	0.202796648882402	0	4	2	0
1368	Homo_sapiens_chr6.trna74-LeuCAA	12	NA	NA	NA	NA	0	1	0	0
1369	Homo_sapiens_chr6.trna74-LeuCAA	27	NA	NA	NA	0.934338464130889	1	8	3	1
1370	Homo_sapiens_chr6.trna74-LeuCAA	38	NA	NA	NA	NA	0	1	1	0
1371	Homo_sapiens_chr6.trna74-LeuCAA	49	NA	NA	NA	NA	0	0	2	0
1372	Homo_sapiens_chr6.trna74-LeuCAA	51	NA	NA	NA	NA	0	1	2	0
1373	Homo_sapiens_chr6.trna74-LeuCAA	52	NA	NA	NA	NA	0	0	2	0
1374	Homo_sapiens_chr6.trna74-LeuCAA	68	NA	NA	NA	0.339765953781767	1	5	3	0
1375	Homo_sapiens_chr6.trna75-MetCAT	26	NA	NA	NA	NA	0	1	2	0
1376	Homo_sapiens_chr6.trna75-MetCAT	32	NA	NA	NA	NA	0	2	0	0
1377	Homo_sapiens_chr6.trna75-MetCAT	38	NA	NA	NA	NA	0	2	0	0
1378	Homo_sapiens_chr6.trna75-MetCAT	39	NA	NA	NA	NA	0	1	1	0
1379	Homo_sapiens_chr6.trna75-MetCAT	40	NA	NA	NA	NA	0	1	0	0
1380	Homo_sapiens_chr6.trna75-MetCAT	54	NA	NA	NA	NA	1	0	0	0
1381	Homo_sapiens_chr6.trna75-MetCAT	58	NA	0.751049311389404	0.580494970146609	0.285228799490024	4	12	7	1
1382	Homo_sapiens_chr6.trna78-LeuAAG	27	NA	0.00251358392783338	0.600325268409243	0.23179897498076	4	16	5	1
1383	Homo_sapiens_chr6.trna78-LeuAAG	29	NA	NA	NA	NA	0	1	0	0
1384	Homo_sapiens_chr6.trna78-LeuAAG	34	NA	NA	NA	NA	0	1	0	0
1385	Homo_sapiens_chr6.trna78-LeuAAG	35	NA	0.024055642501297	0.0857966309730654	0.938881893133046	4	17	4	1
1386	Homo_sapiens_chr6.trna78-LeuAAG	38	NA	NA	NA	NA	0	1	1	0
1387	Homo_sapiens_chr6.trna78-LeuAAG	39	NA	NA	NA	NA	0	1	0	0
1388	Homo_sapiens_chr6.trna78-LeuAAG	45	NA	NA	NA	NA	0	1	0	0
1389	Homo_sapiens_chr6.trna80-IleAAT	34	NA	NA	NA	0.733731014310815	0	2	2	0
1390	Homo_sapiens_chr6.trna80-IleAAT	35	NA	NA	NA	NA	0	2	0	0
1391	Homo_sapiens_chr6.trna80-IleAAT	37	NA	NA	NA	0.789783514671367	0	8	2	0
1392	Homo_sapiens_chr6.trna80-IleAAT	38	NA	NA	NA	NA	0	2	0	0
1393	Homo_sapiens_chr6.trna80-IleAAT	40	NA	NA	NA	0.763895377020226	0	4	2	0
1394	Homo_sapiens_chr6.trna80-IleAAT	59	NA	0.000271141772608181	0.0306218857792074	0.0332552049848127	4	20	6	1
1395	Homo_sapiens_chr6.trna80-IleAAT	67	NA	NA	NA	NA	0	1	0	0
1396	Homo_sapiens_chr6.trna80-IleAAT	74	NA	NA	NA	NA	0	1	0	0
1397	Homo_sapiens_chr6.trna83-LeuTAA	26	NA	NA	NA	NA	0	1	2	0
1398	Homo_sapiens_chr6.trna83-LeuTAA	48	NA	NA	NA	NA	0	1	0	0
1399	Homo_sapiens_chr6.trna83-LeuTAA	49	NA	NA	NA	NA	0	1	0	0
1400	Homo_sapiens_chr6.trna83-LeuTAA	50	NA	NA	NA	NA	0	2	0	0
1401	Homo_sapiens_chr6.trna83-LeuTAA	51	NA	NA	NA	NA	0	0	1	0
1402	Homo_sapiens_chr6.trna83-LeuTAA	52	NA	NA	NA	NA	0	1	2	0
1403	Homo_sapiens_chr6.trna83-LeuTAA	68	NA	0.0108577712072456	0.96048138255186	0.123361963384062	3	9	2	0
1404	Homo_sapiens_chr7.trna1-TrpCCA	36	NA	NA	NA	NA	0	2	0	0
1405	Homo_sapiens_chr7.trna1-TrpCCA	42	NA	NA	NA	NA	0	1	0	0
1406	Homo_sapiens_chr7.trna1-TrpCCA	57	NA	NA	NA	NA	0	8	1	1
1407	Homo_sapiens_chr7.trna3-ArgCCT	5	NA	NA	NA	NA	2	1	0	0
1408	Homo_sapiens_chr7.trna3-ArgCCT	6	NA	NA	NA	NA	0	0	1	0
1409	Homo_sapiens_chr7.trna3-ArgCCT	7	NA	0.0259476812542569	0.0539610893840866	0.20078622308522	5	7	3	0
1410	Homo_sapiens_chr7.trna3-ArgCCT	8	NA	NA	NA	0.345931489463465	0	6	2	0
1411	Homo_sapiens_chr7.trna3-ArgCCT	9	NA	0.92551964110696	0.545351761666574	0.733039403360354	5	15	7	1
1412	Homo_sapiens_chr7.trna3-ArgCCT	24	NA	NA	NA	NA	0	0	1	0
1413	Homo_sapiens_chr7.trna3-ArgCCT	32	0.0374473821491266	0.418160910449011	0.189004209451085	0.129966383986001	5	23	14	2
1414	Homo_sapiens_chr7.trna3-ArgCCT	34	NA	NA	NA	NA	0	1	0	0
1415	Homo_sapiens_chr7.trna3-ArgCCT	36	NA	NA	NA	NA	0	1	1	0
1416	Homo_sapiens_chr7.trna3-ArgCCT	58	0.0484437208654094	0.460897074810498	0.500412910051221	0.0855105521499138	5	24	15	3
1417	Homo_sapiens_chr7.trna3-ArgCCT	61	NA	NA	NA	NA	0	1	0	0
1418	Homo_sapiens_chr7.trna3-ArgCCT	66	NA	NA	NA	NA	0	1	0	0
1419	Homo_sapiens_chr7.trna3-ArgCCT	73	NA	NA	NA	NA	0	0	0	1
1420	Homo_sapiens_chr8.trna10-MetCAT	6	NA	NA	NA	NA	1	0	0	0
1421	Homo_sapiens_chr8.trna10-MetCAT	16	NA	NA	NA	NA	1	0	1	0
1422	Homo_sapiens_chr8.trna10-MetCAT	18	NA	NA	NA	NA	0	1	0	0
1423	Homo_sapiens_chr8.trna10-MetCAT	21	NA	NA	NA	NA	1	0	0	0
1424	Homo_sapiens_chr8.trna10-MetCAT	24	NA	NA	NA	NA	1	0	0	0
1425	Homo_sapiens_chr8.trna10-MetCAT	26	NA	0.782325799225655	0.991907120526003	0.823521440874229	5	15	4	1
1426	Homo_sapiens_chr8.trna10-MetCAT	34	NA	NA	NA	NA	0	1	0	0
1427	Homo_sapiens_chr8.trna10-MetCAT	48	NA	NA	NA	NA	0	0	1	0
1428	Homo_sapiens_chr8.trna10-MetCAT	58	0.246864424267935	0.0176049208151415	0.25648819978683	0.859529208292359	5	25	14	4
1429	Homo_sapiens_chr8.trna10-MetCAT	60	NA	NA	NA	NA	0	1	0	0
1430	Homo_sapiens_chr8.trna10-MetCAT	65	NA	NA	NA	NA	0	0	1	0
1431	Homo_sapiens_chr8.trna10-MetCAT	67	NA	NA	NA	NA	0	0	1	0
1432	Homo_sapiens_chr8.trna4-TyrGTA	31	NA	NA	NA	NA	1	0	0	0
1433	Homo_sapiens_chr8.trna4-TyrGTA	35	NA	NA	NA	NA	0	0	1	0
1434	Homo_sapiens_chr8.trna4-TyrGTA	37	NA	0.0209682710197328	NA	NA	3	7	1	0
1435	Homo_sapiens_chr8.trna4-TyrGTA	56	NA	NA	NA	NA	0	1	0	0
1436	Homo_sapiens_chr8.trna4-TyrGTA	58	NA	0.539650383994058	0.884927327401666	0.438415988783851	4	17	6	0
1437	Homo_sapiens_chr8.trna4-TyrGTA	61	NA	NA	NA	NA	0	1	0	0
1438	Homo_sapiens_chr8.trna4-TyrGTA	65	NA	NA	NA	NA	0	2	0	0
1439	Homo_sapiens_chr8.trna4-TyrGTA	67	NA	NA	NA	NA	0	1	0	0
1440	Homo_sapiens_chr8.trna5-TyrGTA	27	NA	NA	NA	NA	0	2	0	0
1441	Homo_sapiens_chr8.trna5-TyrGTA	34	NA	NA	NA	NA	0	1	0	0
1442	Homo_sapiens_chr8.trna5-TyrGTA	35	NA	NA	NA	NA	0	0	1	0
1443	Homo_sapiens_chr8.trna5-TyrGTA	37	NA	0.0309956032930277	NA	NA	3	5	0	0
1444	Homo_sapiens_chr8.trna5-TyrGTA	58	NA	0.60297515990445	0.544675157652916	0.131838946762269	4	18	6	0
1445	Homo_sapiens_chr8.trna5-TyrGTA	64	NA	NA	NA	NA	1	0	0	0
1446	Homo_sapiens_chr8.trna5-TyrGTA	65	NA	NA	NA	NA	0	1	0	0
1447	Homo_sapiens_chr8.trna5-TyrGTA	67	NA	NA	NA	NA	2	1	0	0
1448	Homo_sapiens_chr9.trna4-ArgTCT	9	NA	NA	NA	NA	0	0	0	1
1449	Homo_sapiens_chr9.trna4-ArgTCT	21	NA	NA	NA	NA	0	0	0	1
1450	Homo_sapiens_chr9.trna4-ArgTCT	32	NA	NA	NA	0.833662251366376	0	8	3	1
1451	Homo_sapiens_chr9.trna4-ArgTCT	36	NA	NA	NA	NA	0	1	0	0
1452	Homo_sapiens_chr9.trna4-ArgTCT	39	NA	NA	NA	NA	0	0	1	0
1453	Homo_sapiens_chr9.trna4-ArgTCT	58	NA	NA	NA	0.247580367673216	1	11	7	1
1454	Homo_sapiens_chr9.trna6-AspGTC	36	NA	NA	NA	NA	1	0	0	0
1455	Homo_sapiens_chr9.trna6-AspGTC	57	NA	NA	NA	NA	0	1	2	0
1456	Homo_sapiens_chr9.trna6-AspGTC	64	NA	NA	NA	NA	5	1	1	0
1457	Homo_sapiens_chr9.trna6-AspGTC	66	NA	NA	NA	NA	0	1	0	0
1458	Homo_sapiens_chr9.trna6-AspGTC	67	NA	NA	NA	NA	3	0	0	0
1459	Homo_sapiens_chrMT.trna1-mtAlaTGC	8	NA	NA	NA	NA	0	10	1	0
1460	Homo_sapiens_chrMT.trna1-mtAlaTGC	9	NA	1.4731474451365e-05	0.0988812216339596	0.00595167637402651	5	19	9	1
1461	Homo_sapiens_chrMT.trna1-mtAlaTGC	10	NA	NA	NA	NA	0	0	1	0
1462	Homo_sapiens_chrMT.trna1-mtAlaTGC	11	NA	NA	NA	NA	0	0	1	0
1463	Homo_sapiens_chrMT.trna1-mtAlaTGC	20	NA	NA	NA	NA	0	0	1	0
1464	Homo_sapiens_chrMT.trna1-mtAlaTGC	23	NA	NA	NA	NA	0	1	1	0
1465	Homo_sapiens_chrMT.trna1-mtAlaTGC	28	NA	NA	NA	NA	0	0	1	0
1466	Homo_sapiens_chrMT.trna1-mtAlaTGC	33	NA	NA	NA	0.618083620198158	0	2	2	0
1467	Homo_sapiens_chrMT.trna1-mtAlaTGC	34	0.25364100990222	0.0784912361846325	0.769786701665847	0.861993906378437	5	21	15	2
1468	Homo_sapiens_chrMT.trna1-mtAlaTGC	53	NA	NA	NA	NA	0	0	1	0
1469	Homo_sapiens_chrMT.trna1-mtAlaTGC	55	NA	NA	NA	NA	0	0	1	0
1470	Homo_sapiens_chrMT.trna1-mtAlaTGC	62	NA	NA	NA	NA	0	0	1	0
1471	Homo_sapiens_chrMT.trna1-mtAlaTGC	65	NA	NA	NA	NA	0	1	0	1
1472	Homo_sapiens_chrMT.trna1-mtAlaTGC	66	NA	NA	NA	NA	0	0	1	0
1473	Homo_sapiens_chrMT.trna1-mtArgTCG	7	NA	NA	NA	NA	0	4	0	0
1474	Homo_sapiens_chrMT.trna1-mtArgTCG	8	NA	NA	NA	NA	0	3	1	0
1475	Homo_sapiens_chrMT.trna1-mtArgTCG	9	NA	0.00119058900111968	0.0053292778243087	0.818435140616639	5	15	4	0
1476	Homo_sapiens_chrMT.trna1-mtArgTCG	10	NA	0.136276151186234	0.334907196673405	0.507047134372	2	9	3	0
1477	Homo_sapiens_chrMT.trna1-mtArgTCG	14	NA	NA	NA	NA	0	3	0	0
1478	Homo_sapiens_chrMT.trna1-mtArgTCG	15	NA	NA	NA	NA	0	2	0	1
1479	Homo_sapiens_chrMT.trna1-mtArgTCG	16	NA	0.896723659434487	0.656111494514779	0.893959370244317	5	20	5	1
1480	Homo_sapiens_chrMT.trna1-mtArgTCG	17	NA	NA	NA	NA	0	2	1	0
1481	Homo_sapiens_chrMT.trna1-mtArgTCG	22	NA	NA	NA	0.973301975482332	0	3	2	1
1482	Homo_sapiens_chrMT.trna1-mtArgTCG	23	NA	0.335107730857681	0.469022676678894	0.492543671003084	5	23	12	1
1483	Homo_sapiens_chrMT.trna1-mtArgTCG	35	NA	NA	NA	NA	0	0	1	0
1484	Homo_sapiens_chrMT.trna1-mtArgTCG	43	NA	NA	NA	0.240038406151524	0	3	3	0
1485	Homo_sapiens_chrMT.trna1-mtArgTCG	52	NA	NA	NA	NA	0	0	1	0
1486	Homo_sapiens_chrMT.trna1-mtAsnGTT	4	NA	NA	NA	NA	1	0	0	0
1487	Homo_sapiens_chrMT.trna1-mtAsnGTT	9	NA	0.481318988483988	0.675829445836602	0.153808884732377	5	23	12	0
1488	Homo_sapiens_chrMT.trna1-mtAsnGTT	10	NA	NA	NA	NA	0	1	0	0
1489	Homo_sapiens_chrMT.trna1-mtAsnGTT	12	NA	NA	NA	NA	0	1	0	0
1490	Homo_sapiens_chrMT.trna1-mtAsnGTT	13	NA	NA	NA	NA	0	0	1	0
1491	Homo_sapiens_chrMT.trna1-mtAsnGTT	14	NA	NA	NA	NA	0	1	0	0
1492	Homo_sapiens_chrMT.trna1-mtAsnGTT	24	NA	NA	NA	NA	0	1	1	0
1493	Homo_sapiens_chrMT.trna1-mtAsnGTT	26	NA	0.722426725214987	0.381835938359872	0.113866822383672	5	14	7	1
1494	Homo_sapiens_chrMT.trna1-mtAsnGTT	63	NA	NA	NA	NA	0	1	0	0
1495	Homo_sapiens_chrMT.trna1-mtAsnGTT	69	NA	NA	NA	0.251497089470531	0	4	3	0
1496	Homo_sapiens_chrMT.trna1-mtAsnGTT	72	NA	NA	NA	NA	0	0	2	0
1497	Homo_sapiens_chrMT.trna1-mtAspGTC	4	NA	0.422649730810374	NA	NA	2	2	0	0
1498	Homo_sapiens_chrMT.trna1-mtAspGTC	6	NA	NA	NA	NA	0	1	0	0
1499	Homo_sapiens_chrMT.trna1-mtAspGTC	9	NA	0.846724210575769	0.0538079648649739	0.0507050292933274	5	10	4	0
1500	Homo_sapiens_chrMT.trna1-mtAspGTC	10	NA	0.686426275813387	0.158477149564566	0.597120491553499	5	12	4	0
1501	Homo_sapiens_chrMT.trna1-mtAspGTC	17	NA	NA	NA	NA	0	0	1	0
1502	Homo_sapiens_chrMT.trna1-mtAspGTC	30	NA	NA	NA	NA	0	2	0	0
1503	Homo_sapiens_chrMT.trna1-mtAspGTC	31	NA	NA	NA	NA	0	1	0	0
1504	Homo_sapiens_chrMT.trna1-mtAspGTC	37	NA	NA	NA	NA	0	1	0	0
1505	Homo_sapiens_chrMT.trna1-mtAspGTC	54	NA	NA	NA	NA	1	0	0	0
1506	Homo_sapiens_chrMT.trna1-mtAspGTC	56	NA	NA	NA	NA	0	1	0	0
1507	Homo_sapiens_chrMT.trna1-mtAspGTC	57	NA	NA	NA	NA	0	1	0	0
1508	Homo_sapiens_chrMT.trna1-mtCysGCA	7	NA	NA	NA	NA	0	1	0	0
1509	Homo_sapiens_chrMT.trna1-mtCysGCA	9	NA	0.356122041382965	0.508568378763446	0.19326946130347	5	13	7	0
1510	Homo_sapiens_chrMT.trna1-mtCysGCA	10	NA	NA	NA	NA	0	1	0	0
1511	Homo_sapiens_chrMT.trna1-mtCysGCA	14	NA	NA	NA	NA	0	0	1	0
1512	Homo_sapiens_chrMT.trna1-mtCysGCA	17	NA	NA	NA	NA	0	1	0	0
1513	Homo_sapiens_chrMT.trna1-mtCysGCA	18	NA	NA	NA	NA	0	0	1	0
1514	Homo_sapiens_chrMT.trna1-mtCysGCA	24	NA	NA	NA	NA	0	1	0	0
1515	Homo_sapiens_chrMT.trna1-mtCysGCA	28	NA	NA	NA	NA	0	1	0	0
1516	Homo_sapiens_chrMT.trna1-mtCysGCA	34	NA	NA	NA	NA	0	1	0	0
1517	Homo_sapiens_chrMT.trna1-mtCysGCA	37	NA	NA	NA	NA	0	1	0	0
1518	Homo_sapiens_chrMT.trna1-mtCysGCA	42	NA	NA	NA	NA	0	1	0	0
1519	Homo_sapiens_chrMT.trna1-mtCysGCA	52	NA	NA	NA	NA	0	2	1	0
1520	Homo_sapiens_chrMT.trna1-mtCysGCA	54	NA	NA	NA	NA	0	1	0	0
1521	Homo_sapiens_chrMT.trna1-mtCysGCA	55	NA	NA	NA	NA	0	3	1	0
1522	Homo_sapiens_chrMT.trna1-mtCysGCA	56	NA	NA	NA	NA	0	1	0	0
1523	Homo_sapiens_chrMT.trna1-mtCysGCA	58	NA	NA	NA	NA	0	1	0	0
1524	Homo_sapiens_chrMT.trna1-mtCysGCA	63	NA	NA	NA	NA	0	0	1	0
1525	Homo_sapiens_chrMT.trna1-mtCysGCA	66	NA	NA	NA	NA	0	1	1	0
1526	Homo_sapiens_chrMT.trna1-mtGlnTTG	8	NA	NA	NA	NA	0	1	0	0
1527	Homo_sapiens_chrMT.trna1-mtGlnTTG	9	NA	0.0152044986285912	0.299306395641003	0.109305704799876	5	17	7	0
1528	Homo_sapiens_chrMT.trna1-mtGlnTTG	18	NA	NA	NA	NA	0	1	0	0
1529	Homo_sapiens_chrMT.trna1-mtGlnTTG	23	NA	NA	NA	NA	0	1	0	0
1530	Homo_sapiens_chrMT.trna1-mtGlnTTG	26	NA	NA	NA	NA	0	1	0	0
1531	Homo_sapiens_chrMT.trna1-mtGlnTTG	36	NA	NA	NA	NA	0	4	0	1
1532	Homo_sapiens_chrMT.trna1-mtGlnTTG	37	0.000628731624140028	0.551573505385421	0.435683969867812	0.989931485394566	5	20	7	2
1533	Homo_sapiens_chrMT.trna1-mtGlnTTG	38	NA	NA	NA	NA	0	1	1	0
1534	Homo_sapiens_chrMT.trna1-mtGlnTTG	57	NA	0.0184806291247272	0.122204035708138	0.897315444772084	4	22	13	0
1535	Homo_sapiens_chrMT.trna1-mtGlnTTG	65	NA	NA	NA	NA	1	1	0	0
1536	Homo_sapiens_chrMT.trna1-mtGlnTTG	66	NA	NA	NA	NA	0	0	1	0
1537	Homo_sapiens_chrMT.trna1-mtGlnTTG	71	NA	NA	NA	NA	0	0	1	0
1538	Homo_sapiens_chrMT.trna1-mtGluTTC	7	NA	NA	NA	NA	0	1	0	1
1539	Homo_sapiens_chrMT.trna1-mtGluTTC	9	1.05755313687987e-05	1.45823175638556e-05	0.0270129894609956	0.00838652255096461	5	23	16	2
1540	Homo_sapiens_chrMT.trna1-mtGluTTC	16	NA	NA	NA	NA	0	0	1	0
1541	Homo_sapiens_chrMT.trna1-mtGluTTC	19	NA	NA	NA	NA	0	0	1	0
1542	Homo_sapiens_chrMT.trna1-mtGluTTC	22	NA	NA	NA	NA	0	0	1	0
1543	Homo_sapiens_chrMT.trna1-mtGluTTC	23	NA	NA	NA	NA	0	3	1	1
1544	Homo_sapiens_chrMT.trna1-mtGluTTC	27	NA	NA	NA	NA	0	1	0	0
1545	Homo_sapiens_chrMT.trna1-mtGluTTC	31	NA	NA	NA	NA	0	0	1	0
1546	Homo_sapiens_chrMT.trna1-mtGluTTC	38	NA	NA	NA	NA	0	1	1	0
1547	Homo_sapiens_chrMT.trna1-mtGluTTC	42	NA	NA	NA	NA	0	1	0	0
1548	Homo_sapiens_chrMT.trna1-mtGluTTC	43	NA	NA	NA	NA	0	1	0	0
1549	Homo_sapiens_chrMT.trna1-mtGluTTC	48	NA	NA	NA	NA	0	2	0	0
1550	Homo_sapiens_chrMT.trna1-mtGluTTC	51	NA	NA	NA	NA	0	0	1	0
1551	Homo_sapiens_chrMT.trna1-mtGluTTC	55	NA	NA	NA	NA	0	0	1	0
1552	Homo_sapiens_chrMT.trna1-mtGluTTC	62	NA	NA	NA	NA	0	1	1	0
1553	Homo_sapiens_chrMT.trna1-mtGluTTC	67	NA	NA	NA	NA	0	0	0	1
1554	Homo_sapiens_chrMT.trna1-mtGlyTCC	5	NA	NA	NA	NA	0	3	0	0
1555	Homo_sapiens_chrMT.trna1-mtGlyTCC	6	NA	NA	NA	NA	0	0	1	0
1556	Homo_sapiens_chrMT.trna1-mtGlyTCC	7	NA	NA	NA	NA	0	2	0	0
1557	Homo_sapiens_chrMT.trna1-mtGlyTCC	8	NA	NA	NA	0.166906045124944	0	7	2	0
1558	Homo_sapiens_chrMT.trna1-mtGlyTCC	9	NA	0.000275109806148749	0.156126048939193	0.0395602348123177	5	18	7	0
1559	Homo_sapiens_chrMT.trna1-mtGlyTCC	10	NA	NA	NA	NA	0	0	1	0
1560	Homo_sapiens_chrMT.trna1-mtGlyTCC	16	NA	NA	NA	NA	0	0	1	0
1561	Homo_sapiens_chrMT.trna1-mtGlyTCC	17	NA	NA	NA	NA	0	1	0	0
1562	Homo_sapiens_chrMT.trna1-mtGlyTCC	23	NA	NA	NA	NA	0	0	1	0
1563	Homo_sapiens_chrMT.trna1-mtGlyTCC	30	NA	NA	NA	NA	0	0	1	0
1564	Homo_sapiens_chrMT.trna1-mtGlyTCC	35	NA	NA	NA	NA	0	1	0	0
1565	Homo_sapiens_chrMT.trna1-mtGlyTCC	41	NA	NA	NA	NA	1	0	0	0
1566	Homo_sapiens_chrMT.trna1-mtGlyTCC	44	NA	NA	NA	NA	0	2	2	0
1567	Homo_sapiens_chrMT.trna1-mtGlyTCC	50	NA	NA	NA	NA	0	1	0	0
1568	Homo_sapiens_chrMT.trna1-mtGlyTCC	51	NA	NA	NA	NA	0	1	0	0
1569	Homo_sapiens_chrMT.trna1-mtGlyTCC	55	NA	NA	NA	NA	0	1	0	0
1570	Homo_sapiens_chrMT.trna1-mtHisGTG	4	NA	NA	NA	NA	0	1	0	0
1571	Homo_sapiens_chrMT.trna1-mtHisGTG	6	NA	NA	NA	NA	0	0	1	0
1572	Homo_sapiens_chrMT.trna1-mtHisGTG	7	NA	NA	NA	NA	0	1	0	0
1573	Homo_sapiens_chrMT.trna1-mtHisGTG	8	NA	NA	NA	0.407727751250994	0	5	2	1
1574	Homo_sapiens_chrMT.trna1-mtHisGTG	9	NA	3.18097228692904e-07	4.50109343450227e-06	0.447315278416188	5	19	11	1
1575	Homo_sapiens_chrMT.trna1-mtHisGTG	15	NA	NA	NA	NA	0	1	0	0
1576	Homo_sapiens_chrMT.trna1-mtHisGTG	16	NA	NA	NA	NA	0	1	1	0
1577	Homo_sapiens_chrMT.trna1-mtHisGTG	26	NA	NA	NA	NA	0	0	1	0
1578	Homo_sapiens_chrMT.trna1-mtHisGTG	30	NA	NA	NA	NA	0	1	0	0
1579	Homo_sapiens_chrMT.trna1-mtHisGTG	31	NA	NA	NA	0.795933432465229	0	5	3	0
1580	Homo_sapiens_chrMT.trna1-mtHisGTG	41	NA	NA	NA	NA	0	1	1	0
1581	Homo_sapiens_chrMT.trna1-mtHisGTG	44	NA	NA	NA	NA	0	0	1	0
1582	Homo_sapiens_chrMT.trna1-mtHisGTG	45	NA	NA	NA	NA	0	1	0	0
1583	Homo_sapiens_chrMT.trna1-mtHisGTG	48	NA	NA	NA	NA	0	0	0	1
1584	Homo_sapiens_chrMT.trna1-mtHisGTG	55	NA	NA	NA	NA	0	0	1	0
1585	Homo_sapiens_chrMT.trna1-mtHisGTG	58	NA	NA	NA	NA	0	1	0	0
1586	Homo_sapiens_chrMT.trna1-mtIleGAT	7	NA	NA	NA	NA	0	0	1	0
1587	Homo_sapiens_chrMT.trna1-mtIleGAT	8	NA	NA	NA	NA	1	1	2	0
1588	Homo_sapiens_chrMT.trna1-mtIleGAT	9	NA	0.246592655246928	0.198303724454359	0.730654377419626	5	2	2	0
1589	Homo_sapiens_chrMT.trna1-mtIleGAT	16	NA	NA	NA	0.259878320311053	0	14	6	0
1590	Homo_sapiens_chrMT.trna1-mtIleGAT	20	NA	NA	NA	0.323956914751542	0	6	3	0
1591	Homo_sapiens_chrMT.trna1-mtIleGAT	21	NA	NA	NA	0.156302691175481	0	8	3	0
1592	Homo_sapiens_chrMT.trna1-mtIleGAT	22	NA	0.984502685974566	0.636536498947247	0.393478147002243	5	20	13	0
1593	Homo_sapiens_chrMT.trna1-mtIleGAT	26	NA	NA	NA	NA	0	1	0	0
1594	Homo_sapiens_chrMT.trna1-mtIleGAT	30	NA	NA	NA	NA	0	1	0	0
1595	Homo_sapiens_chrMT.trna1-mtIleGAT	53	NA	NA	NA	NA	0	0	1	0
1596	Homo_sapiens_chrMT.trna1-mtIleGAT	54	NA	0.994149850235792	NA	NA	5	8	1	0
1597	Homo_sapiens_chrMT.trna1-mtIleGAT	55	NA	0.255975557941736	0.175368889504488	0.541018297924936	5	14	6	0
1598	Homo_sapiens_chrMT.trna1-mtIleGAT	57	NA	NA	NA	NA	0	0	1	0
1599	Homo_sapiens_chrMT.trna1-mtIleGAT	58	NA	NA	NA	NA	0	0	1	0
1600	Homo_sapiens_chrMT.trna1-mtIleGAT	64	NA	NA	NA	NA	0	1	0	0
1601	Homo_sapiens_chrMT.trna1-mtIleGAT	65	NA	NA	NA	NA	0	1	0	0
1602	Homo_sapiens_chrMT.trna1-mtIleGAT	66	NA	NA	NA	NA	0	0	2	0
1603	Homo_sapiens_chrMT.trna1-mtLeuTAA	6	NA	0.534172260190432	0.143137676173854	0.708664032384314	2	6	6	0
1604	Homo_sapiens_chrMT.trna1-mtLeuTAA	7	NA	NA	NA	NA	0	1	0	0
1605	Homo_sapiens_chrMT.trna1-mtLeuTAA	8	NA	NA	NA	0.859212840141807	0	15	6	1
1606	Homo_sapiens_chrMT.trna1-mtLeuTAA	9	NA	4.00786610950154e-11	0.0175991374743019	0.0269242426425411	5	22	16	1
1607	Homo_sapiens_chrMT.trna1-mtLeuTAA	14	NA	NA	NA	0.291445675239903	1	5	7	0
1608	Homo_sapiens_chrMT.trna1-mtLeuTAA	15	NA	NA	NA	NA	0	1	0	0
1609	Homo_sapiens_chrMT.trna1-mtLeuTAA	21	NA	NA	NA	NA	0	2	1	0
1610	Homo_sapiens_chrMT.trna1-mtLeuTAA	43	NA	NA	NA	0.317634686712084	0	2	2	1
1611	Homo_sapiens_chrMT.trna1-mtLeuTAA	46	NA	NA	NA	NA	0	0	1	0
1612	Homo_sapiens_chrMT.trna1-mtLeuTAA	48	NA	NA	NA	NA	0	3	1	0
1613	Homo_sapiens_chrMT.trna1-mtLeuTAA	51	NA	NA	NA	NA	0	1	0	0
1614	Homo_sapiens_chrMT.trna1-mtLeuTAA	59	NA	NA	NA	NA	0	1	3	0
1615	Homo_sapiens_chrMT.trna1-mtLeuTAA	60	NA	0.0609417120404006	0.995818335137656	0.105140504473282	5	25	17	1
1616	Homo_sapiens_chrMT.trna1-mtLeuTAA	64	NA	NA	NA	NA	0	1	2	0
1617	Homo_sapiens_chrMT.trna1-mtLeuTAA	69	NA	NA	NA	NA	0	0	1	0
1618	Homo_sapiens_chrMT.trna1-mtLeuTAG	7	NA	NA	NA	NA	1	0	1	0
1619	Homo_sapiens_chrMT.trna1-mtLeuTAG	8	NA	NA	NA	NA	1	4	0	0
1620	Homo_sapiens_chrMT.trna1-mtLeuTAG	9	NA	0.201279171211317	0.49597511251865	0.571065126206068	5	20	10	0
1621	Homo_sapiens_chrMT.trna1-mtLeuTAG	29	NA	NA	NA	NA	0	0	0	1
1622	Homo_sapiens_chrMT.trna1-mtLeuTAG	34	NA	NA	NA	NA	0	0	1	0
1623	Homo_sapiens_chrMT.trna1-mtLeuTAG	35	NA	NA	NA	0.99899318261698	0	4	2	0
1624	Homo_sapiens_chrMT.trna1-mtLeuTAG	36	NA	0.318591367746156	0.860382497124594	0.205672484614462	5	21	13	1
1625	Homo_sapiens_chrMT.trna1-mtLeuTAG	37	NA	NA	NA	NA	0	1	0	0
1626	Homo_sapiens_chrMT.trna1-mtLeuTAG	40	NA	NA	NA	NA	0	1	0	0
1627	Homo_sapiens_chrMT.trna1-mtLeuTAG	43	NA	NA	NA	0.916848006624631	0	2	2	1
1628	Homo_sapiens_chrMT.trna1-mtLeuTAG	44	NA	NA	NA	NA	0	0	0	1
1629	Homo_sapiens_chrMT.trna1-mtLeuTAG	54	NA	NA	NA	NA	0	0	0	1
1630	Homo_sapiens_chrMT.trna1-mtLeuTAG	56	NA	0.702869344734026	NA	NA	5	5	1	0
1631	Homo_sapiens_chrMT.trna1-mtLysTTT	5	NA	NA	NA	NA	0	1	0	0
1632	Homo_sapiens_chrMT.trna1-mtLysTTT	6	NA	NA	NA	0.536869878874008	0	6	3	0
1633	Homo_sapiens_chrMT.trna1-mtLysTTT	7	NA	NA	NA	NA	0	4	0	0
1634	Homo_sapiens_chrMT.trna1-mtLysTTT	8	NA	NA	NA	0.27221850022941	0	5	3	0
1635	Homo_sapiens_chrMT.trna1-mtLysTTT	9	NA	3.57061368450132e-05	0.201137348871121	0.105537168226399	5	21	10	1
1636	Homo_sapiens_chrMT.trna1-mtLysTTT	26	NA	NA	NA	NA	0	0	1	0
1637	Homo_sapiens_chrMT.trna1-mtLysTTT	28	NA	NA	NA	NA	0	0	1	0
1638	Homo_sapiens_chrMT.trna1-mtLysTTT	29	NA	NA	NA	NA	0	1	0	0
1639	Homo_sapiens_chrMT.trna1-mtLysTTT	52	NA	NA	NA	NA	0	1	0	0
1640	Homo_sapiens_chrMT.trna1-mtLysTTT	54	NA	0.000441095951274082	0.167469616412391	0.214716287565393	5	22	11	1
1641	Homo_sapiens_chrMT.trna1-mtLysTTT	64	NA	NA	NA	NA	0	1	0	0
1642	Homo_sapiens_chrMT.trna1-mtLysTTT	65	NA	NA	NA	NA	0	1	0	0
1643	Homo_sapiens_chrMT.trna1-mtMetCAT	5	NA	NA	NA	NA	0	0	1	0
1644	Homo_sapiens_chrMT.trna1-mtMetCAT	9	NA	NA	NA	NA	0	7	1	0
1645	Homo_sapiens_chrMT.trna1-mtMetCAT	10	NA	NA	NA	NA	0	0	1	1
1646	Homo_sapiens_chrMT.trna1-mtMetCAT	12	NA	NA	NA	NA	0	0	1	0
1647	Homo_sapiens_chrMT.trna1-mtMetCAT	17	NA	NA	NA	NA	0	0	2	0
1648	Homo_sapiens_chrMT.trna1-mtMetCAT	19	NA	NA	NA	NA	0	0	1	0
1649	Homo_sapiens_chrMT.trna1-mtMetCAT	21	NA	NA	NA	NA	0	1	1	0
1650	Homo_sapiens_chrMT.trna1-mtMetCAT	23	NA	NA	NA	NA	0	0	1	0
1651	Homo_sapiens_chrMT.trna1-mtMetCAT	25	NA	NA	NA	NA	0	0	1	0
1652	Homo_sapiens_chrMT.trna1-mtMetCAT	30	NA	NA	NA	NA	0	1	0	0
1653	Homo_sapiens_chrMT.trna1-mtMetCAT	31	NA	NA	NA	NA	0	3	1	0
1654	Homo_sapiens_chrMT.trna1-mtMetCAT	32	NA	NA	NA	NA	0	1	0	0
1655	Homo_sapiens_chrMT.trna1-mtMetCAT	33	NA	NA	NA	0.407765101410322	0	18	13	0
1656	Homo_sapiens_chrMT.trna1-mtMetCAT	35	NA	NA	NA	NA	0	0	1	0
1657	Homo_sapiens_chrMT.trna1-mtMetCAT	39	NA	NA	NA	NA	0	0	1	0
1658	Homo_sapiens_chrMT.trna1-mtMetCAT	43	NA	NA	NA	NA	0	0	1	0
1659	Homo_sapiens_chrMT.trna1-mtMetCAT	52	NA	NA	NA	NA	0	0	1	0
1660	Homo_sapiens_chrMT.trna1-mtMetCAT	56	NA	NA	NA	NA	0	0	1	0
1661	Homo_sapiens_chrMT.trna1-mtMetCAT	57	NA	NA	NA	NA	0	1	0	0
1662	Homo_sapiens_chrMT.trna1-mtMetCAT	62	NA	NA	NA	NA	0	1	0	0
1663	Homo_sapiens_chrMT.trna1-mtMetCAT	64	NA	NA	NA	NA	0	1	0	0
1664	Homo_sapiens_chrMT.trna1-mtPheGAA	7	NA	NA	NA	NA	0	1	0	0
1665	Homo_sapiens_chrMT.trna1-mtPheGAA	8	NA	NA	NA	NA	0	2	1	0
1666	Homo_sapiens_chrMT.trna1-mtPheGAA	9	NA	0.00962110678125566	0.000215904512905381	0.570692894813411	5	16	11	0
1667	Homo_sapiens_chrMT.trna1-mtPheGAA	12	NA	NA	NA	NA	0	1	1	0
1668	Homo_sapiens_chrMT.trna1-mtPheGAA	19	NA	NA	NA	NA	0	1	0	0
1669	Homo_sapiens_chrMT.trna1-mtPheGAA	23	NA	NA	NA	NA	0	1	0	0
1670	Homo_sapiens_chrMT.trna1-mtPheGAA	26	NA	NA	NA	NA	0	1	0	0
1671	Homo_sapiens_chrMT.trna1-mtPheGAA	33	NA	NA	NA	NA	0	1	0	0
1672	Homo_sapiens_chrMT.trna1-mtPheGAA	36	NA	NA	NA	NA	3	0	0	0
1673	Homo_sapiens_chrMT.trna1-mtPheGAA	37	NA	NA	NA	NA	0	1	1	0
1674	Homo_sapiens_chrMT.trna1-mtPheGAA	38	NA	0.95667157708745	0.139789976228538	0.0327602279259128	5	16	9	1
1675	Homo_sapiens_chrMT.trna1-mtPheGAA	40	NA	NA	NA	NA	0	1	0	0
1676	Homo_sapiens_chrMT.trna1-mtPheGAA	57	NA	NA	NA	0.706394532248332	1	2	4	0
1677	Homo_sapiens_chrMT.trna1-mtPheGAA	59	NA	NA	NA	NA	0	0	1	0
1678	Homo_sapiens_chrMT.trna1-mtPheGAA	64	NA	NA	NA	NA	0	1	0	0
1679	Homo_sapiens_chrMT.trna1-mtProTGG	4	NA	NA	NA	NA	1	0	0	0
1680	Homo_sapiens_chrMT.trna1-mtProTGG	7	NA	NA	NA	NA	0	1	0	0
1681	Homo_sapiens_chrMT.trna1-mtProTGG	8	NA	NA	NA	0.907657474323085	0	4	3	0
1682	Homo_sapiens_chrMT.trna1-mtProTGG	9	0.0198761202778506	0.078709691994292	0.052444751155984	0.147268234524661	5	23	15	2
1683	Homo_sapiens_chrMT.trna1-mtProTGG	10	NA	NA	NA	NA	0	0	0	1
1684	Homo_sapiens_chrMT.trna1-mtProTGG	17	NA	NA	NA	NA	0	0	1	0
1685	Homo_sapiens_chrMT.trna1-mtProTGG	18	NA	NA	NA	NA	0	0	1	0
1686	Homo_sapiens_chrMT.trna1-mtProTGG	20	NA	NA	NA	NA	0	0	1	0
1687	Homo_sapiens_chrMT.trna1-mtProTGG	30	NA	NA	NA	NA	0	1	2	1
1688	Homo_sapiens_chrMT.trna1-mtProTGG	34	NA	NA	NA	NA	0	0	1	0
1689	Homo_sapiens_chrMT.trna1-mtProTGG	35	0.00227929339754827	0.956289429325092	0.893064878035161	0.74891445542862	5	24	17	3
1690	Homo_sapiens_chrMT.trna1-mtProTGG	44	NA	NA	NA	NA	0	0	1	0
1691	Homo_sapiens_chrMT.trna1-mtProTGG	54	NA	NA	NA	NA	2	0	1	0
1692	Homo_sapiens_chrMT.trna1-mtProTGG	59	NA	NA	NA	NA	0	0	0	1
1693	Homo_sapiens_chrMT.trna1-mtSerGCT	8	NA	NA	NA	NA	0	1	0	0
1694	Homo_sapiens_chrMT.trna1-mtSerGCT	10	NA	NA	NA	NA	0	1	0	0
1695	Homo_sapiens_chrMT.trna1-mtSerGCT	12	NA	NA	NA	NA	0	1	0	0
1696	Homo_sapiens_chrMT.trna1-mtSerGCT	16	NA	NA	NA	NA	0	1	0	0
1697	Homo_sapiens_chrMT.trna1-mtSerGCT	21	NA	NA	NA	NA	0	0	1	0
1698	Homo_sapiens_chrMT.trna1-mtSerGCT	31	NA	NA	NA	NA	0	1	0	0
1699	Homo_sapiens_chrMT.trna1-mtSerGCT	33	NA	NA	NA	NA	0	1	0	0
1700	Homo_sapiens_chrMT.trna1-mtSerGCT	37	NA	NA	NA	NA	0	1	0	0
1701	Homo_sapiens_chrMT.trna1-mtSerGCT	38	NA	NA	NA	NA	0	1	0	0
1702	Homo_sapiens_chrMT.trna1-mtSerGCT	43	NA	NA	NA	0.81724299812219	0	16	6	0
1703	Homo_sapiens_chrMT.trna1-mtSerGCT	44	NA	NA	NA	NA	0	1	1	0
1704	Homo_sapiens_chrMT.trna1-mtSerGCT	52	NA	NA	NA	NA	0	6	1	1
1705	Homo_sapiens_chrMT.trna1-mtSerTGA	29	NA	0.0375375361902674	0.23139627874395	0.429484599424067	3	8	5	0
1706	Homo_sapiens_chrMT.trna1-mtSerTGA	32	NA	NA	NA	0.518138283511371	0	7	3	0
1707	Homo_sapiens_chrMT.trna1-mtSerTGA	34	0.00755879197210752	0.492496838199832	0.218051775043866	0.356760819424621	5	9	2	2
1708	Homo_sapiens_chrMT.trna1-mtSerTGA	54	NA	NA	NA	0.912134049892811	1	23	16	0
1709	Homo_sapiens_chrMT.trna1-mtSerTGA	57	NA	NA	NA	NA	0	0	1	0
1710	Homo_sapiens_chrMT.trna1-mtThrTGT	4	NA	NA	NA	NA	0	1	0	0
1711	Homo_sapiens_chrMT.trna1-mtThrTGT	6	NA	NA	NA	NA	0	1	1	0
1712	Homo_sapiens_chrMT.trna1-mtThrTGT	7	NA	NA	NA	NA	0	4	1	0
1713	Homo_sapiens_chrMT.trna1-mtThrTGT	8	NA	NA	NA	0.983095604630258	0	4	3	0
1714	Homo_sapiens_chrMT.trna1-mtThrTGT	9	NA	4.38212457947011e-09	0.00043997352006417	0.626906398254993	5	23	12	0
1715	Homo_sapiens_chrMT.trna1-mtThrTGT	10	NA	NA	NA	NA	0	0	1	0
1716	Homo_sapiens_chrMT.trna1-mtThrTGT	17	NA	NA	NA	NA	0	0	1	0
1717	Homo_sapiens_chrMT.trna1-mtThrTGT	23	NA	NA	NA	NA	0	0	1	0
1718	Homo_sapiens_chrMT.trna1-mtThrTGT	30	NA	0.305086263285614	0.986122137186859	0.352016523308229	5	23	14	1
1719	Homo_sapiens_chrMT.trna1-mtThrTGT	37	NA	NA	NA	0.27711601805939	0	3	5	0
1720	Homo_sapiens_chrMT.trna1-mtThrTGT	39	NA	NA	NA	NA	0	1	0	0
1721	Homo_sapiens_chrMT.trna1-mtThrTGT	40	NA	NA	NA	NA	0	1	0	0
1722	Homo_sapiens_chrMT.trna1-mtThrTGT	51	NA	NA	NA	NA	0	2	1	0
1723	Homo_sapiens_chrMT.trna1-mtThrTGT	53	NA	NA	NA	NA	0	0	1	0
1724	Homo_sapiens_chrMT.trna1-mtThrTGT	54	NA	NA	NA	NA	0	1	0	0
1725	Homo_sapiens_chrMT.trna1-mtThrTGT	55	NA	NA	NA	NA	0	1	0	0
1726	Homo_sapiens_chrMT.trna1-mtTrpTCA	8	NA	NA	NA	NA	0	0	1	0
1727	Homo_sapiens_chrMT.trna1-mtTrpTCA	9	NA	0.19190172486631	0.841850929590038	0.729690977518597	4	3	4	0
1728	Homo_sapiens_chrMT.trna1-mtTrpTCA	10	NA	NA	NA	NA	0	1	0	0
1729	Homo_sapiens_chrMT.trna1-mtTrpTCA	13	NA	NA	NA	NA	0	1	0	0
1730	Homo_sapiens_chrMT.trna1-mtTrpTCA	19	NA	NA	NA	NA	0	1	0	0
1731	Homo_sapiens_chrMT.trna1-mtTrpTCA	33	NA	NA	NA	NA	0	1	0	0
1732	Homo_sapiens_chrMT.trna1-mtTrpTCA	34	NA	NA	NA	NA	0	6	1	0
1733	Homo_sapiens_chrMT.trna1-mtTrpTCA	35	NA	NA	NA	NA	0	2	0	0
1734	Homo_sapiens_chrMT.trna1-mtTrpTCA	36	NA	0.289729879373951	NA	NA	5	8	1	1
1735	Homo_sapiens_chrMT.trna1-mtTrpTCA	40	NA	NA	NA	NA	0	0	1	0
1736	Homo_sapiens_chrMT.trna1-mtTrpTCA	65	NA	NA	NA	NA	0	1	0	1
1737	Homo_sapiens_chrMT.trna1-mtTrpTCA	68	NA	NA	NA	NA	0	1	0	2
1738	Homo_sapiens_chrMT.trna1-mtTyrGTA	6	NA	NA	NA	NA	0	1	0	0
1739	Homo_sapiens_chrMT.trna1-mtTyrGTA	8	NA	NA	NA	0.243789581048468	0	6	3	0
1740	Homo_sapiens_chrMT.trna1-mtTyrGTA	9	NA	0.103754614407942	0.005636679915152	0.947048293538773	3	15	7	1
1741	Homo_sapiens_chrMT.trna1-mtTyrGTA	10	NA	NA	NA	NA	0	0	1	0
1742	Homo_sapiens_chrMT.trna1-mtTyrGTA	22	NA	NA	NA	NA	0	1	0	0
1743	Homo_sapiens_chrMT.trna1-mtTyrGTA	31	NA	NA	NA	NA	1	0	0	0
1744	Homo_sapiens_chrMT.trna1-mtTyrGTA	33	NA	2.02484819396895e-05	0.499135986780618	0.237701720103988	4	14	4	1
1745	Homo_sapiens_chrMT.trna1-mtTyrGTA	34	NA	NA	NA	NA	0	1	0	0
1746	Homo_sapiens_chrMT.trna1-mtTyrGTA	43	NA	NA	NA	NA	0	1	0	0
1747	Homo_sapiens_chrMT.trna1-mtTyrGTA	44	NA	NA	NA	NA	0	1	0	0
1748	Homo_sapiens_chrMT.trna1-mtTyrGTA	53	NA	NA	NA	NA	1	0	0	0
1749	Homo_sapiens_chrMT.trna1-mtTyrGTA	54	NA	NA	NA	NA	0	0	2	0
1750	Homo_sapiens_chrMT.trna1-mtValTAC	7	NA	NA	NA	NA	0	2	1	0
1751	Homo_sapiens_chrMT.trna1-mtValTAC	8	NA	NA	NA	NA	0	1	0	0
1752	Homo_sapiens_chrMT.trna1-mtValTAC	9	5.50970940421506e-07	2.64235216194081e-06	0.00341435756033014	0.000148886621369441	5	27	18	4
1753	Homo_sapiens_chrMT.trna1-mtValTAC	10	NA	NA	NA	NA	0	0	1	0
1754	Homo_sapiens_chrMT.trna1-mtValTAC	12	NA	NA	NA	NA	0	0	1	0
1755	Homo_sapiens_chrMT.trna1-mtValTAC	16	NA	NA	NA	NA	0	0	1	0
1756	Homo_sapiens_chrMT.trna1-mtValTAC	24	NA	NA	NA	NA	0	0	1	0
1757	Homo_sapiens_chrMT.trna1-mtValTAC	35	NA	NA	NA	NA	0	0	1	0
1758	Homo_sapiens_chrMT.trna1-mtValTAC	38	NA	NA	NA	NA	0	1	1	2
1759	Homo_sapiens_chrMT.trna1-mtValTAC	39	NA	NA	NA	NA	0	0	1	1
1760	Homo_sapiens_chrMT.trna1-mtValTAC	40	NA	NA	NA	NA	0	0	0	1
1761	Homo_sapiens_chrMT.trna1-mtValTAC	60	NA	NA	NA	NA	0	0	1	0
1762	Homo_sapiens_chrMT.trna1-mtValTAC	62	NA	NA	NA	NA	0	0	1	0
1763	Homo_sapiens_chrMT.trna1-mtValTAC	64	NA	NA	NA	NA	0	0	1	0
1764	Homo_sapiens_chrMT.trna1-mtValTAC	65	NA	NA	NA	NA	0	0	1	0
