# Supplementary material for: tRNA abundance, modification and fragmentation in nasopharyngeal swabs as biomarkers for COVID-19 severity
Source: Front Cell Dev Biol. 2022 Nov 1;10:999351. doi: 10.3389/fcell.2022.999351 (PMC9664364; doi:10.3389/fcell.2022.999351)
Supplement: Supplementary file 2 [file DataSheet3.CSV]

	gene	AA	anticodon	healthy.flu	healthy.mild	healthy.severe	mild.severe	N_equals.ctrl	N_equals.mild	N_equals.severe	N_equals.flu
1	Homo_sapiens_chr1.trna103-AsnGTT	Asn	GTT	NA	0.631457140974419	0.61714349178805	0.787512365245438	4	9	6	0
2	Homo_sapiens_chr1.trna106-HisGTG	His	GTG	0.139047972702959	0.198197440778413	0.0140317070598207	0.0421423069112089	5	21	12	2
3	Homo_sapiens_chr1.trna107-AsnGTT	Asn	GTT	0.594721352064699	0.0420810990720457	0.0293324765435225	0.0815994824884592	5	23	16	4
4	Homo_sapiens_chr1.trna111-HisGTG	His	GTG	0.000822346165451717	0.00135529543737798	0.416812816188763	0.00374665020419483	5	33	21	4
5	Homo_sapiens_chr1.trna112-GlnCTG	Gln	CTG	NA	NA	NA	0.877903031766142	0	7	3	0
6	Homo_sapiens_chr1.trna116-GluCTC	Glu	CTC	0.0311471981652512	0.97817144629004	0.446251926573087	0.110949002172172	5	31	21	4
7	Homo_sapiens_chr1.trna117-GlyTCC	Gly	TCC	0.709585719910466	0.0215378608400841	0.164166052021094	0.621575795756819	5	25	16	4
8	Homo_sapiens_chr1.trna119-LysCTT	Lys	CTT	0.0814341435351579	0.289500018428747	0.14606739175959	0.0811514143895234	5	27	18	4
9	Homo_sapiens_chr1.trna127-CysGCA	Cys	GCA	NA	NA	NA	0.233801400017592	1	4	3	0
10	Homo_sapiens_chr1.trna128-LysCTT	Lys	CTT	NA	NA	NA	NA	0	1	0	1
11	Homo_sapiens_chr1.trna131-GlyCCC	Gly	CCC	NA	NA	NA	NA	0	1	1	0
12	Homo_sapiens_chr1.trna133-GlyCCC	Gly	CCC	0.00062861838595706	0.932457176002703	0.207734744547012	0.0106557038162278	5	28	18	4
13	Homo_sapiens_chr1.trna134-GluTTC	Glu	TTC	0.0058784076080109	0.228378052068157	0.70570404173367	0.027052621025079	5	29	19	4
14	Homo_sapiens_chr1.trna136-AsnGTT	Asn	GTT	NA	0.266146422952761	0.0137020371471763	0.0191521603043421	4	10	3	1
15	Homo_sapiens_chr1.trna15-GlnCTG	Gln	CTG	NA	0.369337707196295	0.633247760286713	0.103786990864136	5	18	10	1
16	Homo_sapiens_chr1.trna22-GlnCTG	Gln	CTG	NA	NA	NA	NA	0	1	0	0
17	Homo_sapiens_chr1.trna25-AsnGTT	Asn	GTT	NA	NA	NA	NA	0	0	1	0
18	Homo_sapiens_chr1.trna26-AsnGTT	Asn	GTT	0.558012445740271	0.016952954966133	0.0192887295660358	0.0388861312275112	5	24	17	4
19	Homo_sapiens_chr1.trna32-MetCAT	Meti	CAT	0.355394304410344	0.0260308659158295	0.00497587311078878	0.0043736320009346	5	29	18	4
20	Homo_sapiens_chr1.trna34-LeuCAG	Leu	CAG	0.017451284412128	0.805550099851982	0.114154531715926	0.00178741377792371	5	26	18	4
21	Homo_sapiens_chr1.trna35-GlyGCC	Gly	GCC	3.91918189382192e-05	0.772732789456624	0.147360273421274	0.0100905690040503	5	29	18	4
22	Homo_sapiens_chr1.trna47-AsnGTT	Asn	GTT	NA	0.479621067286622	0.613285030415884	0.90495897334084	5	22	11	1
23	Homo_sapiens_chr1.trna49-GluTTC	Glu	TTC	NA	NA	NA	NA	1	0	0	0
24	Homo_sapiens_chr1.trna5-GluTTC	Glu	TTC	NA	0.486548606742459	0.3110670941962	0.689611740406765	5	14	9	1
25	Homo_sapiens_chr1.trna50-AsnGTT	Asn	GTT	NA	0.324503331535415	0.471482438628418	0.074221704019784	3	8	4	1
26	Homo_sapiens_chr1.trna52-ProCGG	Pro	CGG	0.535390221242534	0.000175700693674512	0.000388715231114015	0.268699771921955	5	24	15	4
27	Homo_sapiens_chr1.trna54-LysTTT	Lys	TTT	0.079371777145755	0.379108522476855	0.0846964716389955	0.0159038257273363	5	29	21	4
28	Homo_sapiens_chr1.trna55-LysTTT	Lys	TTT	NA	NA	NA	NA	0	0	1	0
29	Homo_sapiens_chr1.trna56-ThrTGT	Thr	TGT	NA	0.647903718361568	0.887628831274308	0.725794403321563	4	15	8	0
30	Homo_sapiens_chr1.trna58-LeuCAA	Leu	CAA	0.0118335270637701	0.680691536374516	0.47603314092299	0.606984766274738	5	21	11	4
31	Homo_sapiens_chr1.trna59-GluCTC	Glu	CTC	0.0184285841951115	0.497177981500558	0.480747976920911	0.0217800700459679	5	30	21	4
32	Homo_sapiens_chr1.trna65-ProAGG	Pro	AGG	0.683660153796479	0.0186100353141258	4.64583981574475e-05	0.0375536424910341	5	23	13	4
33	Homo_sapiens_chr1.trna68-GlyGCC	Gly	GCC	0.0191735185810587	0.71099848256087	0.173425330611112	0.0136361434441552	5	29	20	4
34	Homo_sapiens_chr1.trna69-AspGTC	Asp	GTC	0.00860997240299141	0.000359673897477549	0.00615891365352659	0.279193322559327	5	31	21	4
35	Homo_sapiens_chr1.trna7-AsnGTT	Asn	GTT	NA	0.199299716193857	0.249885616786693	0.650149546840351	4	4	2	0
36	Homo_sapiens_chr1.trna85-ValCAC	Val	CAC	0.0813242609296933	0.906594937038307	0.29184432227644	0.0577087493789499	5	26	15	4
37	Homo_sapiens_chr1.trna86-ArgTCT	Arg	TCT	NA	NA	NA	NA	0	0	2	0
38	Homo_sapiens_chr1.trna9-ArgTCT	Arg	TCT	0.613311816480141	0.0454851357180928	0.0154692806202301	0.0123286562797302	5	26	17	4
39	Homo_sapiens_chr1.trna90-ValCAC	Val	CAC	0.00474546112800401	0.030821671064688	0.559823565016015	0.120447257965256	5	26	14	4
40	Homo_sapiens_chr1.trna98-ValCAC	Val	CAC	0.0111251986871697	0.0126857304442547	0.435896643876139	0.101166326682277	5	27	14	4
41	Homo_sapiens_chr1.trna99-ValCAC	Val	CAC	0.12726746165645	0.0210189743627901	0.22032810826383	0.349582978824402	5	13	6	2
42	Homo_sapiens_chr10.trna2-SerTGA	Ser	TGA	NA	0.853876532196629	0.853523579707841	0.990324831927947	5	17	8	1
43	Homo_sapiens_chr10.trna6-ValTAC	Val	TAC	NA	NA	NA	0.0277195170369618	0	8	3	1
44	Homo_sapiens_chr11.trna1-LeuCAA	Leu	CAA	NA	NA	NA	NA	0	1	0	0
45	Homo_sapiens_chr11.trna11-LysTTT	Lys	TTT	NA	0.430261268631942	0.372735063901089	0.824858886047704	4	11	6	1
46	Homo_sapiens_chr11.trna12-ProTGG	Pro	TGG	0.627259723565546	0.0657758709693744	0.0563027048043688	0.160955992771801	5	24	13	4
47	Homo_sapiens_chr11.trna13-PheGAA	Phe	GAA	NA	0.135105306889498	0.00963241499953811	0.0389461539615892	4	9	4	1
48	Homo_sapiens_chr11.trna15-PheGAA	Phe	GAA	0.90471817484097	0.336482505970319	0.0417090934575632	0.00397424586408021	5	27	17	4
49	Homo_sapiens_chr11.trna16-ValTAC	Val	TAC	0.215931775100435	0.690589203764722	0.195268846432777	0.0682245773183911	5	25	16	4
50	Homo_sapiens_chr11.trna17-ValTAC	Val	TAC	0.0328292838779868	0.580948433163194	0.488668323324787	0.0537352526207887	5	26	16	4
51	Homo_sapiens_chr11.trna3-ArgTCT	Arg	TCT	NA	0.418786723860463	0.326373843668522	0.640575887549481	5	19	9	1
52	Homo_sapiens_chr11.trna4-LeuTAA	Leu	TAA	NA	NA	NA	NA	0	0	1	0
53	Homo_sapiens_chr11.trna5-LysTTT	Lys	TTT	0.0875437138186813	0.4050973981452	0.0643822446126483	0.00309959285798949	5	29	21	4
54	Homo_sapiens_chr11.trna8-SerGCT	Ser	GCT	0.0267568074467943	0.667825682489468	0.287859905392968	0.101666295083408	5	26	17	4
55	Homo_sapiens_chr12.trna13-AlaTGC	Ala	TGC	0.430215545814125	0.631481477006379	0.186718585792205	0.0526318052231384	5	27	17	4
56	Homo_sapiens_chr12.trna2-SerCGA	Ser	CGA	NA	0.748811295941187	0.577632783997719	0.604987573554156	5	12	10	1
57	Homo_sapiens_chr12.trna5-AspGTC	Asp	GTC	0.180852892033358	0.0115178201557362	0.0365703692036403	0.135104870776763	5	26	16	4
58	Homo_sapiens_chr12.trna6-TrpCCA	Trp	CCA	0.0182406439684106	0.25767249996275	0.71854203548255	0.352934534244737	5	25	14	3
59	Homo_sapiens_chr12.trna8-AlaTGC	Ala	TGC	NA	0.138103077696336	0.304816096231342	0.846196107025795	5	19	9	1
60	Homo_sapiens_chr13.trna3-GluTTC	Glu	TTC	0.410255853625233	0.0582459539204443	0.107785302524817	0.125147363548416	5	30	21	4
61	Homo_sapiens_chr13.trna5-GluTTC	Glu	TTC	0.0589451303692571	0.259335790604411	0.155999062943841	0.0799099352318198	5	27	18	4
62	Homo_sapiens_chr14.trna1-LeuAAG	Leu	AAG	0.0192473116440116	0.44908783451511	0.0592854913654513	0.01976675913221	5	26	16	4
63	Homo_sapiens_chr14.trna10-IleAAT	Ile	AAT	0.0553234771677013	0.670982878792886	0.471568185558547	0.0662521198867767	5	25	13	4
64	Homo_sapiens_chr14.trna13-LysCTT	Lys	CTT	0.808058279100623	0.00429100477000021	0.0294615349581332	0.136959571619041	5	28	20	4
65	Homo_sapiens_chr14.trna16-TyrGTA	Tyr	GTA	0.0360413983521273	0.367194549562021	0.843385252645936	0.59729269745747	5	23	12	2
66	Homo_sapiens_chr14.trna17-TyrGTA	Tyr	GTA	NA	NA	NA	0.437664387943082	0	4	3	0
67	Homo_sapiens_chr14.trna18-TyrGTA	Tyr	GTA	NA	NA	NA	0.325413425624121	0	3	2	0
68	Homo_sapiens_chr14.trna19-TyrGTA	Tyr	GTA	NA	0.394056864423913	0.85312206392826	0.658835853580751	5	23	12	1
69	Homo_sapiens_chr14.trna2-LeuTAG	Leu	TAG	NA	0.458597078766265	0.546027360415264	0.118818513688417	5	16	9	1
70	Homo_sapiens_chr14.trna20-ThrTGT	Thr	TGT	NA	0.0761043845954982	0.0533828707461532	0.626895671791832	5	18	5	1
71	Homo_sapiens_chr14.trna21-ThrTGT	Thr	TGT	NA	0.404571760289208	0.362762368368788	0.906957646023528	5	21	9	0
72	Homo_sapiens_chr14.trna3-ProTGG	Pro	TGG	NA	0.000215733807575645	1.73401558002182e-05	0.549877552280106	5	21	12	1
73	Homo_sapiens_chr14.trna4-ThrTGT	Thr	TGT	NA	0.410059811100063	0.214445901635237	0.70949531055123	5	14	7	1
74	Homo_sapiens_chr14.trna5-TyrGTA	Tyr	GTA	0.0339431602532632	0.394979877881739	0.94380789629454	0.474189083549066	5	24	12	3
75	Homo_sapiens_chr14.trna6-ProTGG	Pro	TGG	0.59316267848495	0.000340680251207644	9.33422313284184e-05	0.422268505756412	5	21	13	4
76	Homo_sapiens_chr14.trna7-ArgACG	Arg	ACG	0.0591100508559306	0.939694447396769	0.498914633816064	0.282309646195313	5	25	14	4
77	Homo_sapiens_chr14.trna8-CysGCA	Cys	GCA	NA	0.375067514390619	0.170122657830009	0.10065741164269	2	6	3	0
78	Homo_sapiens_chr14.trna9-AlaAGC	Ala	AGC	NA	NA	NA	0.236847660608002	0	5	2	0
79	Homo_sapiens_chr15.trna10-SerGCT	Ser	GCT	0.06882312788473	0.961309219904613	0.269774227168701	0.10027727234022	5	22	14	4
80	Homo_sapiens_chr15.trna3-CysGCA	Cys	GCA	NA	0.620166199247727	0.183433766028221	0.365925290332601	2	6	3	1
81	Homo_sapiens_chr15.trna4-ArgTCG	Arg	TCG	0.589960565651378	0.49423386379281	0.298452247851486	0.00674083726193829	5	26	14	4
82	Homo_sapiens_chr15.trna7-GlnCTG	Gln	CTG	0.0413227917384177	0.752881157868874	0.404001713886009	0.235053883382018	5	25	14	4
83	Homo_sapiens_chr16.trna1-ArgCCG	Arg	CCG	0.108149370269364	0.160216072799548	0.863591693560323	0.0458216881043519	5	26	18	4
84	Homo_sapiens_chr16.trna10-LysCTT	Lys	CTT	0.239042064079139	0.0946348026132839	0.0355783523891206	0.0222740837392584	5	27	17	4
85	Homo_sapiens_chr16.trna11-ProAGG	Pro	AGG	0.263418479041568	0.111121991252963	0.0184595679491202	0.0318144458615983	5	22	14	4
86	Homo_sapiens_chr16.trna15-ThrCGT	Thr	CGT	0.47570461070503	0.380724802140371	0.350123195735239	0.00824865778991051	5	24	15	4
87	Homo_sapiens_chr16.trna17-LeuCAG	Leu	CAG	0.0216778752264674	0.928766628297013	0.0844537932682536	0.00467448054556652	5	26	17	4
88	Homo_sapiens_chr16.trna18-GlyGCC	Gly	GCC	0.000828690890639081	0.797961402379985	0.153765395928655	0.0119918298880912	5	28	19	4
89	Homo_sapiens_chr16.trna2-ArgCCT	Arg	CCT	NA	0.13203379528202	0.2583573524023	0.889847933362597	5	20	10	1
90	Homo_sapiens_chr16.trna20-MetCAT	Mete	CAT	NA	0.944920027103926	0.870275474734577	0.823020807409072	4	18	12	1
91	Homo_sapiens_chr16.trna22-MetCAT	Mete	CAT	0.224557761324184	0.550484438524882	0.286915812313774	0.0815471339705417	5	26	18	4
92	Homo_sapiens_chr16.trna23-LysTTT	Lys	TTT	NA	0.647991845058479	0.2876111720448	0.438706402790887	5	15	5	1
93	Homo_sapiens_chr16.trna25-GlyGCC	Gly	GCC	0.000736819568675747	0.817261292299019	0.133142426621745	0.00704862166561928	5	28	19	4
94	Homo_sapiens_chr16.trna27-LeuTAG	Leu	TAG	NA	0.317553693189667	0.261699055345985	0.635023020871463	5	21	10	1
95	Homo_sapiens_chr16.trna30-LysCTT	Lys	CTT	NA	NA	NA	NA	0	1	2	0
96	Homo_sapiens_chr16.trna32-LysCTT	Lys	CTT	0.0227299330465844	0.800341752196674	0.214442514935036	0.00815808490451659	5	26	16	4
97	Homo_sapiens_chr16.trna34-GlyCCC	Gly	CCC	0.000355051855880662	0.226851515150703	0.833178094398538	0.151552785308411	5	35	21	4
98	Homo_sapiens_chr16.trna5-LysCTT	Lys	CTT	NA	NA	NA	NA	0	0	1	0
99	Homo_sapiens_chr17.trna10-GlyTCC	Gly	TCC	NA	0.106126654665183	0.183539953498404	0.256190933248654	5	25	17	1
100	Homo_sapiens_chr17.trna12-TrpCCA	Trp	CCA	0.248393226709388	0.658146003844355	0.331129625066404	0.0190087646833409	5	26	17	4
101	Homo_sapiens_chr17.trna13-GlyCCC	Gly	CCC	NA	NA	NA	NA	0	1	1	0
102	Homo_sapiens_chr17.trna14-ThrCGT	Thr	CGT	0.0645917883236501	7.33275962149128e-05	0.337857152077138	0.133072585300526	5	25	17	4
103	Homo_sapiens_chr17.trna15-CysGCA	Cys	GCA	NA	0.0949335234339377	0.0502439045824222	0.491774994288361	5	17	6	1
104	Homo_sapiens_chr17.trna16-GlnTTG	Gln	TTG	0.0702725214127878	0.213209501127859	0.814920109653088	0.203234681928763	5	23	14	3
105	Homo_sapiens_chr17.trna18-ArgCCT	Arg	CCT	NA	0.395246398322206	0.907849296926214	0.232017042071613	5	21	11	1
106	Homo_sapiens_chr17.trna19-ArgTCG	Arg	TCG	0.0852231611466536	0.117835597089745	0.808805936740822	0.0193618430832135	5	26	17	4
107	Homo_sapiens_chr17.trna21-ArgCCT	Arg	CCT	NA	0.813247044267437	0.720407594217451	0.392346000480731	5	21	12	1
108	Homo_sapiens_chr17.trna23-ArgCCG	Arg	CCG	0.107155245891043	0.594910564484769	0.317534590359281	0.0124702142056994	5	26	17	4
109	Homo_sapiens_chr17.trna28-CysGCA	Cys	GCA	NA	0.19613276930868	0.056476996828802	0.62299504331502	5	14	7	1
110	Homo_sapiens_chr17.trna29-CysGCA	Cys	GCA	NA	NA	NA	NA	0	0	1	0
111	Homo_sapiens_chr17.trna30-CysGCA	Cys	GCA	NA	NA	NA	NA	0	0	1	0
112	Homo_sapiens_chr17.trna34-IleAAT	Ile	AAT	NA	0.236550315350658	0.511656439078359	0.413484965989676	4	14	7	1
113	Homo_sapiens_chr17.trna35-SerAGA	Ser	AGA	NA	0.500690150428181	0.334963392936158	0.388291700561206	5	20	10	1
114	Homo_sapiens_chr17.trna36-ThrAGT	Thr	AGT	0.963813261138463	0.0370776065323111	0.0163905905380182	0.29122302797984	5	24	12	3
115	Homo_sapiens_chr17.trna39-TrpCCA	Trp	CCA	0.00653295145367194	0.273465613853474	0.155840383685609	0.636148469847348	4	18	10	2
116	Homo_sapiens_chr17.trna4-ArgTCT	Arg	TCT	NA	0.235812844378709	0.9480679175871	0.274867950018932	5	15	5	1
117	Homo_sapiens_chr17.trna40-ThrAGT	Thr	AGT	0.971675460371517	0.0505828861181167	0.0144800604166194	0.182867622071247	5	24	11	2
118	Homo_sapiens_chr17.trna41-SerCGA	Ser	CGA	NA	0.0959610144847887	0.280162911918252	0.758415608527274	5	19	12	1
119	Homo_sapiens_chr17.trna42-LeuTAG	Leu	TAG	0.0226815249606725	0.481728590674436	0.0599329719106761	0.212248691317744	5	16	11	2
120	Homo_sapiens_chr17.trna6-TrpCCA	Trp	CCA	NA	0.52004641336639	0.242612932172602	0.401761205219793	5	21	10	1
121	Homo_sapiens_chr18.trna4-LysCTT	Lys	CTT	NA	0.192217848587496	0.598848452745356	0.766805109349181	4	8	5	0
122	Homo_sapiens_chr19.trna10-IleTAT	Ile	TAT	NA	0.0197221549098442	0.251160811149106	0.547591338049469	5	15	6	1
123	Homo_sapiens_chr19.trna13-ValCAC	Val	CAC	0.0120472314712745	0.658625098143743	0.834054902832168	0.362805754908405	5	25	11	4
124	Homo_sapiens_chr19.trna2-GlyTCC	Gly	TCC	0.163461931994456	0.215071653883392	0.269765575127083	0.477071313976407	5	26	16	4
125	Homo_sapiens_chr19.trna5-LysCTT	Lys	CTT	NA	NA	NA	NA	0	1	0	0
126	Homo_sapiens_chr19.trna8-SeCeTCA	SeCe	TCA	0.121437779484216	0.820623914501327	0.363943510193886	0.115142835066974	5	26	18	4
127	Homo_sapiens_chr2.trna13-AlaCGC	Ala	CGC	NA	0.0797018001164826	0.343671882829346	0.552959091915859	5	15	7	1
128	Homo_sapiens_chr2.trna2-TyrGTA	Tyr	GTA	0.102346536039635	0.313575429254043	0.836715905541929	0.1602207459203	5	23	14	2
129	Homo_sapiens_chr2.trna3-AlaAGC	Ala	AGC	0.0932345646399294	0.000441795639814342	0.000127227129989746	0.00190155954405633	5	26	17	4
130	Homo_sapiens_chr2.trna5-IleTAT	Ile	TAT	0.474424956932131	0.00405355209042319	0.027893421533024	0.689316999569687	5	24	14	2
131	Homo_sapiens_chr22.trna1-SeCeTCA	SeCe	TCA	0.0403322130944377	0.284454933613895	0.0839937964070799	0.693633636050295	4	17	6	2
132	Homo_sapiens_chr3.trna11-ArgACG	Arg	ACG	0.0297999710344814	0.8279141601153	0.275256872251353	0.0290125733105165	5	25	15	3
133	Homo_sapiens_chr3.trna2-ValAAC	Val	AAC	0.0116161741792089	0.0701421988455892	0.870671870969141	0.0144348910703754	5	27	17	4
134	Homo_sapiens_chr3.trna6-CysGCA	Cys	GCA	NA	NA	NA	NA	0	0	1	0
135	Homo_sapiens_chr5.trna13-ThrTGT	Thr	TGT	NA	NA	0.000940518589761402	NA	3	0	2	0
136	Homo_sapiens_chr5.trna15-ValAAC	Val	AAC	0.0339598684899346	0.866878235087714	0.303006796039909	0.0429403110701587	5	24	13	4
137	Homo_sapiens_chr5.trna16-LeuAAG	Leu	AAG	0.0314134827226651	0.486815877128785	0.320559093380194	0.028360619265215	5	21	11	4
138	Homo_sapiens_chr5.trna22-AspGTC	Asp	GTC	0.00237012334569791	0.400185456160042	0.684308041448548	0.700583670718448	5	24	12	4
139	Homo_sapiens_chr6.trna10-AlaCGC	Ala	CGC	0.0843925372744532	0.928504913578112	0.505732116518745	0.346218124000953	5	24	14	4
140	Homo_sapiens_chr6.trna100-LeuCAA	Leu	CAA	0.0151103606218848	0.494649416445187	0.281377100250144	0.674397770661035	5	20	9	4
141	Homo_sapiens_chr6.trna101-AlaAGC	Ala	AGC	0.957522276466288	0.00394100552396605	0.00901005715751882	0.048092917222164	5	26	17	4
142	Homo_sapiens_chr6.trna103-PheGAA	Phe	GAA	NA	NA	NA	NA	0	0	1	0
143	Homo_sapiens_chr6.trna104-AlaTGC	Ala	TGC	NA	NA	NA	NA	0	1	2	1
144	Homo_sapiens_chr6.trna105-AlaAGC	Ala	AGC	NA	NA	NA	NA	0	1	2	0
145	Homo_sapiens_chr6.trna106-PheGAA	Phe	GAA	NA	NA	NA	0.15841754618234	0	9	2	0
146	Homo_sapiens_chr6.trna107-AlaTGC	Ala	TGC	NA	NA	NA	NA	0	1	2	0
147	Homo_sapiens_chr6.trna108-AlaAGC	Ala	AGC	NA	0.136300653071564	0.458505038107041	0.0414102696581981	5	13	4	1
148	Homo_sapiens_chr6.trna110-AlaTGC	Ala	TGC	NA	0.755652870029741	0.404840396288733	0.156865997244749	3	6	2	0
149	Homo_sapiens_chr6.trna113-AlaTGC	Ala	TGC	NA	NA	0.192755179433439	NA	3	0	2	0
150	Homo_sapiens_chr6.trna117-AlaCGC	Ala	CGC	NA	NA	NA	NA	1	0	0	0
151	Homo_sapiens_chr6.trna119-AlaCGC	Ala	CGC	0.557189225406523	0.922317970150062	0.244579849365317	0.0289113508862388	5	28	17	4
152	Homo_sapiens_chr6.trna120-AlaAGC	Ala	AGC	0.570043262267402	0.00606136178815519	0.00245636525196612	0.0520309171035878	5	26	17	4
153	Homo_sapiens_chr6.trna121-ThrCGT	Thr	CGT	NA	0.0259271035808092	0.0562905713427808	0.914215540188189	5	18	8	1
154	Homo_sapiens_chr6.trna124-ArgTCG	Arg	TCG	NA	0.749525982307068	0.0492531418354295	0.0140333405895624	2	9	2	1
155	Homo_sapiens_chr6.trna125-ThrCGT	Thr	CGT	NA	NA	NA	NA	0	1	0	0
156	Homo_sapiens_chr6.trna126-LeuAAG	Leu	AAG	NA	0.326401628888991	0.200546682912275	0.220282634572987	4	7	4	0
157	Homo_sapiens_chr6.trna127-ThrTGT	Thr	TGT	NA	NA	NA	0.858818854826281	0	2	3	0
158	Homo_sapiens_chr6.trna130-GlnTTG	Gln	TTG	0.0462730866106009	0.197670198221199	0.918215527615925	0.0657316332516165	5	24	13	2
159	Homo_sapiens_chr6.trna131-GlnCTG	Gln	CTG	NA	NA	NA	0.209473115085731	1	2	2	0
160	Homo_sapiens_chr6.trna134-LeuTAA	Leu	TAA	NA	NA	NA	NA	0	0	2	0
161	Homo_sapiens_chr6.trna135-ThrAGT	Thr	AGT	NA	0.0723126479134186	0.0820168438976155	0.552852931948228	5	20	7	1
162	Homo_sapiens_chr6.trna136-ValAAC	Val	AAC	0.00619139488118572	0.0114464151624721	0.391637814240412	0.0948540315160071	5	26	15	4
163	Homo_sapiens_chr6.trna139-ValAAC	Val	AAC	0.00346042776042041	0.0095671828418095	0.558361271333132	0.0275758343508387	5	26	15	4
164	Homo_sapiens_chr6.trna14-TyrGTA	Tyr	GTA	NA	0.943526801410604	0.740193434651203	0.571265914732533	3	15	7	1
165	Homo_sapiens_chr6.trna140-LeuCAA	Leu	CAA	0.0101499185187216	0.928152439993938	0.421410641537288	0.346791315166029	5	18	7	2
166	Homo_sapiens_chr6.trna141-LeuCAA	Leu	CAA	0.00637330999045288	0.890857837265625	0.438212779618264	0.501672741586423	5	17	7	3
167	Homo_sapiens_chr6.trna143-LysTTT	Lys	TTT	0.501859986760247	0.353116313629433	0.109803622900363	0.0541793284603601	5	23	13	4
168	Homo_sapiens_chr6.trna144-AspGTC	Asp	GTC	0.00500855009245316	0.00040036062105324	0.000439178673838078	0.0319787074851779	5	30	21	4
169	Homo_sapiens_chr6.trna145-SerAGA	Ser	AGA	NA	0.474691317993431	0.402010585594697	0.586460897734728	5	20	10	1
170	Homo_sapiens_chr6.trna146-GlnCTG	Gln	CTG	0.0562522411850692	0.514478102159473	0.215231618052869	0.189653527160839	5	25	15	4
171	Homo_sapiens_chr6.trna147-SerAGA	Ser	AGA	0.0967761423392382	0.329077002528553	0.230084730685687	0.810253960135211	5	22	12	2
172	Homo_sapiens_chr6.trna148-SerTGA	Ser	TGA	NA	NA	NA	0.311494645927217	1	3	2	0
173	Homo_sapiens_chr6.trna149-LysTTT	Lys	TTT	0.141835049209089	0.927089503913285	0.795773903138249	0.565813987486055	5	22	6	3
174	Homo_sapiens_chr6.trna15-TyrGTA	Tyr	GTA	NA	0.759407117928926	0.1926546194519	0.202722004274856	4	13	5	0
175	Homo_sapiens_chr6.trna152-ValCAC	Val	CAC	0.00845013739050681	0.634078993486647	0.371237194820016	0.702488178021559	5	21	9	2
176	Homo_sapiens_chr6.trna153-IleAAT	Ile	AAT	NA	0.166375452142205	0.184683402391452	0.592917162711631	3	16	9	1
177	Homo_sapiens_chr6.trna157-ValCAC	Val	CAC	NA	NA	0.982756284651079	NA	2	1	3	0
178	Homo_sapiens_chr6.trna159-AlaAGC	Ala	AGC	NA	NA	NA	NA	0	0	1	0
179	Homo_sapiens_chr6.trna16-TyrGTA	Tyr	GTA	NA	NA	NA	0.252155120720026	0	8	4	0
180	Homo_sapiens_chr6.trna162-MetCAT	Mete	CAT	NA	0.554043873353467	0.80793708205888	0.752794858718689	4	19	12	1
181	Homo_sapiens_chr6.trna163-IleAAT	Ile	AAT	NA	0.860341753565304	0.951815132337567	0.771317850102339	2	7	4	1
182	Homo_sapiens_chr6.trna165-IleAAT	Ile	AAT	0.044279263386791	0.719956865079938	0.273697682870271	0.0143557633040964	5	25	15	4
183	Homo_sapiens_chr6.trna166-AlaAGC	Ala	AGC	0.31031226855901	0.0350421035245131	0.00220226622707488	0.0699698179942693	5	21	11	2
184	Homo_sapiens_chr6.trna17-TyrGTA	Tyr	GTA	NA	NA	NA	0.999648498581891	0	3	5	0
185	Homo_sapiens_chr6.trna172-SerTGA	Ser	TGA	NA	0.52814915471151	0.487784464731658	0.709795055948002	5	19	10	1
186	Homo_sapiens_chr6.trna175-SerGCT	Ser	GCT	0.0669628481748259	0.886366444732152	0.404863825051636	0.164743849506872	5	22	14	3
187	Homo_sapiens_chr6.trna21-MetCAT	Mete	CAT	NA	NA	NA	NA	0	1	2	0
188	Homo_sapiens_chr6.trna22-AlaAGC	Ala	AGC	NA	NA	NA	NA	0	0	1	0
189	Homo_sapiens_chr6.trna29-IleTAT	Ile	TAT	0.822236989322174	0.00270100820781972	0.0280952592386739	0.606390151857106	5	23	13	3
190	Homo_sapiens_chr6.trna3-ArgTCG	Arg	TCG	NA	NA	NA	NA	0	3	1	1
191	Homo_sapiens_chr6.trna30-ProCGG	Pro	CGG	0.040874893149413	0.0522383280435268	0.0699499889170213	0.666750273817623	5	18	7	3
192	Homo_sapiens_chr6.trna31-SerGCT	Ser	GCT	NA	0.172199166317214	0.695511436508385	0.690419080890345	2	8	5	1
193	Homo_sapiens_chr6.trna34-ThrAGT	Thr	AGT	NA	0.0322776340526949	0.0781368763355513	0.966622207133212	5	20	7	1
194	Homo_sapiens_chr6.trna35-SerCGA	Ser	CGA	NA	0.291533318375831	0.157193316833696	0.545826676030375	3	7	3	1
195	Homo_sapiens_chr6.trna37-ValAAC	Val	AAC	NA	NA	NA	0.204310698221581	0	2	2	0
196	Homo_sapiens_chr6.trna4-ArgTCG	Arg	TCG	NA	NA	NA	0.491560365780808	0	6	4	1
197	Homo_sapiens_chr6.trna40-ValTAC	Val	TAC	NA	NA	NA	0.124937388176863	0	4	3	1
198	Homo_sapiens_chr6.trna42-GlnCTG	Gln	CTG	0.0417446611769679	0.514098479085922	0.126502151038635	0.0857087906936737	5	24	15	4
199	Homo_sapiens_chr6.trna43-SerGCT	Ser	GCT	NA	NA	NA	0.122839190696235	0	6	3	0
200	Homo_sapiens_chr6.trna50-SerAGA	Ser	AGA	NA	NA	NA	NA	0	0	1	0
201	Homo_sapiens_chr6.trna51-SerTGA	Ser	TGA	0.0712471842197494	0.323751151322129	0.158120510871055	0.395293833458753	5	21	13	2
202	Homo_sapiens_chr6.trna52-ArgTCT	Arg	TCT	NA	NA	NA	0.246194788222804	0	2	2	1
203	Homo_sapiens_chr6.trna55-IleTAT	Ile	TAT	0.418208170582962	0.00406752720493368	0.0508087941018342	0.875008509820866	5	22	13	2
204	Homo_sapiens_chr6.trna57-IleAAT	Ile	AAT	0.0461313157703275	0.588093902312579	0.484920375405641	0.0494707506374057	5	25	13	4
205	Homo_sapiens_chr6.trna59-IleAAT	Ile	AAT	0.0588013186661923	0.477544342564182	0.694377117343181	0.438242004262298	3	18	8	2
206	Homo_sapiens_chr6.trna60-ThrAGT	Thr	AGT	NA	NA	NA	NA	0	1	1	0
207	Homo_sapiens_chr6.trna61-MetCAT	Meti	CAT	0.0728901758249244	0.000192204220021931	0.000745692965194499	0.0247102752149333	5	28	17	4
208	Homo_sapiens_chr6.trna62-SerGCT	Ser	GCT	NA	0.810384409576344	0.780139129307052	0.928110405992193	4	13	6	1
209	Homo_sapiens_chr6.trna63-IleTAT	Ile	TAT	NA	0.130082658307717	0.143994100983253	0.575431511286989	3	2	2	0
210	Homo_sapiens_chr6.trna64-GlnTTG	Gln	TTG	0.0345132472531825	0.501935861726512	0.822181581159509	0.583690931166672	5	23	13	2
211	Homo_sapiens_chr6.trna65-AlaAGC	Ala	AGC	0.785924974988007	0.00057091004683932	0.000548506746775081	0.0495286284203147	5	23	14	3
212	Homo_sapiens_chr6.trna66-AlaTGC	Ala	TGC	0.048975230220831	0.930613807513803	0.62339812746324	0.353188666128577	5	24	14	4
213	Homo_sapiens_chr6.trna67-AlaAGC	Ala	AGC	0.908802786314728	0.00019791203186205	0.000563468456225706	0.0217547560578081	5	22	14	4
214	Homo_sapiens_chr6.trna68-AlaAGC	Ala	AGC	0.990832226963251	0.000140168586565375	0.000885401722470345	0.0547748080483165	5	22	13	4
215	Homo_sapiens_chr6.trna69-ThrAGT	Thr	AGT	NA	NA	NA	0.672158117597588	0	4	3	0
216	Homo_sapiens_chr6.trna70-AlaCGC	Ala	CGC	0.0902768046297673	0.123560971822807	0.281359299342398	0.800351315684668	5	19	9	2
217	Homo_sapiens_chr6.trna72-PheGAA	Phe	GAA	NA	NA	NA	0.897404130425605	0	2	3	0
218	Homo_sapiens_chr6.trna74-LeuCAA	Leu	CAA	0.00709168181925077	0.765869767440633	0.386234084489862	0.502814158361347	5	20	10	3
219	Homo_sapiens_chr6.trna75-MetCAT	Mete	CAT	NA	0.936590500425391	0.980675303827305	0.948502642037099	5	22	10	1
220	Homo_sapiens_chr6.trna78-LeuAAG	Leu	AAG	0.0150295039500487	0.44583211711305	0.237665816985767	0.0128066096486137	5	23	10	2
221	Homo_sapiens_chr6.trna80-IleAAT	Ile	AAT	0.0265990611566971	0.294811201380522	0.518377893045608	0.0148743293017938	5	24	13	3
222	Homo_sapiens_chr6.trna83-LeuTAA	Leu	TAA	0.0559282962607332	0.969795924682245	0.905569170126703	0.865432958132066	5	14	8	2
223	Homo_sapiens_chr6.trna89-AlaAGC	Ala	AGC	NA	NA	NA	NA	0	0	1	0
224	Homo_sapiens_chr6.trna90-AlaAGC	Ala	AGC	NA	NA	NA	NA	0	0	1	0
225	Homo_sapiens_chr7.trna1-TrpCCA	Trp	CCA	NA	0.274692738184255	0.141714660145907	0.37690359019166	4	19	10	1
226	Homo_sapiens_chr7.trna10-CysGCA	Cys	GCA	NA	NA	NA	NA	0	0	1	0
227	Homo_sapiens_chr7.trna16-CysGCA	Cys	GCA	NA	NA	NA	NA	0	0	1	0
228	Homo_sapiens_chr7.trna18-CysGCA	Cys	GCA	NA	NA	NA	NA	1	0	1	0
229	Homo_sapiens_chr7.trna21-CysGCA	Cys	GCA	NA	NA	NA	0.642594019114227	0	4	3	0
230	Homo_sapiens_chr7.trna22-CysGCA	Cys	GCA	NA	NA	NA	NA	0	0	2	0
231	Homo_sapiens_chr7.trna25-CysGCA	Cys	GCA	NA	NA	NA	NA	0	1	2	0
232	Homo_sapiens_chr7.trna3-ArgCCT	Arg	CCT	0.298986274986205	0.496269354386779	0.439030789637381	0.0291694349568872	5	25	17	4
233	Homo_sapiens_chr7.trna5-CysGCA	Cys	GCA	NA	NA	NA	NA	0	3	1	1
234	Homo_sapiens_chr8.trna10-MetCAT	Mete	CAT	0.257787387159508	0.045445669515585	0.0920101884449456	0.0589440509929951	5	26	20	4
235	Homo_sapiens_chr8.trna4-TyrGTA	Tyr	GTA	0.0511047271177008	0.209829624182454	0.791045075968636	0.0959455121436957	5	23	14	2
236	Homo_sapiens_chr8.trna5-TyrGTA	Tyr	GTA	NA	0.470176959218532	0.73722195778817	0.191234765089366	5	22	14	1
237	Homo_sapiens_chr9.trna2-ArgTCG	Arg	TCG	NA	NA	NA	NA	0	0	1	0
238	Homo_sapiens_chr9.trna4-ArgTCT	Arg	TCT	0.0118734758706678	0.62195451697741	0.47355957098784	0.616748006600387	4	23	8	2
239	Homo_sapiens_chr9.trna6-AspGTC	Asp	GTC	NA	0.000484136010765079	0.00107868017382339	0.902980643107351	5	14	5	1
240	Homo_sapiens_chrMT.trna1-mtAlaTGC	mtAla	TGC	0.0137842838753113	0.000101436490492581	0.0247057683848698	0.555896527814009	5	25	21	4
241	Homo_sapiens_chrMT.trna1-mtArgTCG	mtArg	TCG	0.602263567671042	0.0378536442012881	0.176685291015695	0.244760417262279	5	24	15	4
242	Homo_sapiens_chrMT.trna1-mtAsnGTT	mtAsn	GTT	0.0587037094407845	0.0038485496989389	0.07166880743145	0.193174006723499	5	24	19	2
243	Homo_sapiens_chrMT.trna1-mtAspGTC	mtAsp	GTC	NA	0.0151644309199222	0.235142106994231	0.82372273350898	5	24	14	1
244	Homo_sapiens_chrMT.trna1-mtCysGCA	mtCys	GCA	NA	2.69570129786569e-05	0.0237220049926362	0.57068761961108	5	24	15	1
245	Homo_sapiens_chrMT.trna1-mtGlnTTG	mtGln	TTG	0.222264880820836	4.88411747969616e-06	0.0132548371405322	0.307598866983918	5	29	21	4
246	Homo_sapiens_chrMT.trna1-mtGluTTC	mtGlu	TTC	0.07313008791001	0.0105117126026962	0.0796766212281608	0.325766899821661	5	28	21	4
247	Homo_sapiens_chrMT.trna1-mtGlyTCC	mtGly	TCC	NA	0.00181109234295214	0.0363065256474881	0.0405888517191297	5	24	15	1
248	Homo_sapiens_chrMT.trna1-mtHisGTG	mtHis	GTG	0.954058055751722	0.000112769702876905	0.0317895805234444	0.250210091998023	5	25	18	4
249	Homo_sapiens_chrMT.trna1-mtIleGAT	mtIle	GAT	NA	3.67508782254272e-06	0.0315872703865023	0.500969795794363	5	24	16	1
250	Homo_sapiens_chrMT.trna1-mtLeuTAA	mtLeu	TAA	0.000279983405777205	6.97346173305704e-06	0.0021099919864893	0.0498344117387681	5	26	20	4
251	Homo_sapiens_chrMT.trna1-mtLeuTAG	mtLeu	TAG	0.131300685457031	0.00440133738552633	0.0992910932265327	0.378679901744655	5	24	16	3
252	Homo_sapiens_chrMT.trna1-mtLysTTT	mtLys	TTT	0.527518054993756	0.00776563781478364	0.0783826309792637	0.069791066080945	5	26	18	4
253	Homo_sapiens_chrMT.trna1-mtMetCAT	mtMet	CAT	0.0122361567435737	1.72843838412366e-06	0.00889632883986577	0.972366080883378	5	25	18	3
254	Homo_sapiens_chrMT.trna1-mtPheGAA	mtPhe	GAA	0.134595039152161	3.10375087722252e-06	0.0967340325174874	0.95434765262535	5	27	19	3
255	Homo_sapiens_chrMT.trna1-mtProTGG	mtPro	TGG	0.991542742738236	0.685947171004852	0.424450593222404	0.184392545445052	5	26	21	4
256	Homo_sapiens_chrMT.trna1-mtSerGCT	mtSer	GCT	0.182520718924162	0.392348424815296	0.340354688941018	0.210337551714338	5	26	19	4
257	Homo_sapiens_chrMT.trna1-mtSerTGA	mtSer	TGA	0.662522919123218	0.0369458652093843	0.141239037855877	0.233458115609706	5	26	20	4
258	Homo_sapiens_chrMT.trna1-mtThrTGT	mtThr	TGT	0.202108120194764	0.00678981647570221	0.0428437295795743	0.0397605142388127	5	26	18	4
259	Homo_sapiens_chrMT.trna1-mtTrpTCA	mtTrp	TCA	0.665310487359853	1.00597606147676e-06	0.00251192195455126	0.0841824954920403	5	27	19	4
260	Homo_sapiens_chrMT.trna1-mtTyrGTA	mtTyr	GTA	0.0748197588658985	0.287122493098768	0.666386815294714	0.96640201645416	5	26	20	4
261	Homo_sapiens_chrMT.trna1-mtValTAC	mtVal	TAC	0.568206294223298	0.690557214557174	0.365659804704346	0.141870069490673	5	32	21	4
262	Homo_sapiens_chrX.rRNA-58S58S	58S	58S	0.0152871344196665	0.841253723593096	0.450213046465545	0.351855415380326	5	35	21	4
263	Homo_sapiens_chrX.rRNA-5SR5SR	5SR	5SR	0.00101811906320814	0.626655210522725	0.577500245520116	0.977349527320817	5	35	21	4
