# Supplementary material for: tRNA abundance, modification and fragmentation in nasopharyngeal swabs as biomarkers for COVID-19 severity
Source: Front Cell Dev Biol. 2022 Nov 1;10:999351. doi: 10.3389/fcell.2022.999351 (PMC9664364; doi:10.3389/fcell.2022.999351)
Supplement: Supplementary file 4 [file DataSheet1.CSV]

	patient	file_name	outcome	All_reads	tRNA_reads	avg(all reads)	avg(tRNA)
1	ctrl1_method1	TP-CK-6S-CW1-RPI1_S1_L1_bc1_TTCC.tsv	healthy	695572	194083	1006450	397552
2	ctrl2_method1	TP-CK-6S-CW1-RPI2_S2_L1_bc1_TTCC.tsv	healthy	1674404	616823
3	ctrl3_method1	TP-CK-6S-CW1-RPI3_S3_L1_bc1_TTCC.tsv	healthy	791325	268099
4	ctrl4_method1	TP-CK-6S-CW1-RPI4_S4_L1_bc1_TTCC.tsv	healthy	1316036	601643
5	ctrl5_method1	TP-CK-6S-CW1-RPI5_S5_L1_bc1_TTCC.tsv	healthy	554912	307113
6	influenza_1(D5)	TP-CK-pl1-CW-5_S5_L001_L1_bc5_CCAT.tsv	flu	55779	29418	131095	77080
7	influenza_2(E3)	TP-CK-pl1-CW-5_S5_L001_L1_bc6_CATC.tsv	flu	58635	24220
8	influenza_3(G2)	TP-CK-pl1-CW-5_S5_L001_L1_bc7_GTAG.tsv	flu	325241	223808
9	influenza_4(F5)	TP-CK-pl1-CW-5_S5_L001_L1_bc8_GGTA.tsv	flu	84724	30874
10	PV09411	TP-CK-18S-CW3-2-gc2_S3_L1_bc2_TCTG.tsv	M	804100	141351	1102505	284989
11	PV09412	TP-CK-18S-CW3-2-gc2_S3_L1_bc3_TGGT.tsv	M	800063	115192
12	PV09423	TP-CK-18S-CW5-2-gc3_S5_L1_bc11_AGAC.tsv	M	586	142
13	PV09425	TP-CK-18S-CW3-2-gc2_S3_L1_bc4_CTGA.tsv	M	283969	59485
14	PV09427	TP-CK-18S-CW3-2-gc2_S3_L1_bc5_CCAT.tsv	M	285352	49914
15	PV09429	TP-CK-18S-CW3-2-gc2_S3_L1_bc6_CATC.tsv	M	435205	66194
16	PV09430	TP-CK-18S-CW3-2-gc2_S3_L1_bc7_GTAG.tsv	M	4276864	616477
17	PV09432	TP-CK-18S-CW3-2-gc2_S3_L1_bc8_GGTA.tsv	M	2243169	291060
18	PV09433	TP-CK-18S-CW3-2-gc2_S3_L1_bc9_GACT.tsv	M	637833	151172
19	PV09449	TP-CK-18S-CW3-2-gc2_S3_L1_bc10_ACCA.tsv	M	62915	7756
20	PV09450	TP-CK-18S-CW3-2-gc2_S3_L1_bc11_AGAC.tsv	M	782348	227542
21	PV09451	TP-CK-18S-CW3-2-gc2_S3_L1_bc12_AAGG.tsv	M	3184107	603053
22	PV09452	TP-CK-18S-CW4-1-gc1_S4_L1_bc1_TTCC.tsv	M	690223	283205
23	PV09453	TP-CK-18S-CW4-1-gc1_S4_L1_bc2_TCTG.tsv	M	1559979	804460
24	PV09454	TP-CK-18S-CW4-1-gc1_S4_L1_bc3_TGGT.tsv	M	605249	261249
25	PV09455	TP-CK-18S-CW4-1-gc1_S4_L1_bc4_CTGA.tsv	M	52474	24965
26	PV09457	TP-CK-18S-CW1-2-gc2_S1_L1_bc2_TCTG.tsv	S	6111873	2755004
27	PV09459	TP-CK-18S-CW4-1-gc1_S4_L1_bc5_CCAT.tsv	M	699774	188570
28	PV09460	TP-CK-18S-CW4-1-gc1_S4_L1_bc6_CATC.tsv	M	177373	55309
29	PV09461	TP-CK-18S-CW1-2-gc2_S1_L1_bc3_TGGT.tsv	S	297813	77457
30	PV09463	TP-CK-18S-CW1-2-gc2_S1_L1_bc4_CTGA.tsv	S	4187545	1073436
31	PV09464	TP-CK-18S-CW2-1-gc2_S2_L1_bc12_AAGG.tsv	M	3313885	882760
32	PV09466	TP-CK-18S-CW4-1-gc1_S4_L1_bc7_GTAG.tsv	M	479837	122552
33	PV09467	TP-CK-18S-CW4-1-gc1_S4_L1_bc8_GGTA.tsv	M	811194	379825
34	PV09468	TP-CK-18S-CW1-2-gc2_S1_L1_bc5_CCAT.tsv	S	409107	95863
35	PV09470	TP-CK-18S-CW1-2-gc2_S1_L1_bc6_CATC.tsv	S	911154	198290
36	PV09471	TP-CK-18S-CW4-1-gc1_S4_L1_bc9_GACT.tsv	M	985850	235983
37	PV09472	TP-CK-18S-CW4-1-gc1_S4_L1_bc10_ACCA.tsv	M	803659	273201
38	PV09480	TP-CK-18S-CW4-1-gc1_S4_L1_bc11_AGAC.tsv	M	713148	201808
39	PV09481	TP-CK-18S-CW4-1-gc1_S4_L1_bc12_AAGG.tsv	M	1726266	459000
40	PV09482	TP-CK-18S-CW5-2-gc3_S5_L1_bc1_TTCC.tsv	M	2501	878
41	PV09486	TP-CK-18S-CW5-2-gc3_S5_L1_bc2_TCTG.tsv	M	37732	13088
42	PV09492	TP-CK-18S-CW1-2-gc2_S1_L1_bc7_GTAG.tsv	S	214625	53305
43	PV09493	TP-CK-18S-CW5-2-gc3_S5_L1_bc3_TGGT.tsv	M	681	205
44	PV09495	TP-CK-18S-CW5-2-gc3_S5_L1_bc4_CTGA.tsv	M	879	278
45	PV09504	TP-CK-18S-CW3-2-gc2_S3_L1_bc1_TTCC.tsv	M	3831863	1309718
46	PV12337	TP-CK-18S-CW1-2-gc2_S1_L1_bc8_GGTA.tsv	S	156848	43466
47	PV12349	TP-CK-18S-CW5-2-gc3_S5_L1_bc5_CCAT.tsv	M	7597	2892
48	PV12355	TP-CK-18S-CW1-2-gc2_S1_L1_bc10_ACCA.tsv	S	190884	51473
49	PV12357	TP-CK-18S-CW1-2-gc2_S1_L1_bc11_AGAC.tsv	S	2021911	253247
50	PV12358	TP-CK-18S-CW5-2-gc3_S5_L1_bc6_CATC.tsv	M	3567	404
51	PV12362	TP-CK-18S-CW5-2-gc3_S5_L1_bc7_GTAG.tsv	M	9181	2791
52	PV12364	TP-CK-18S-CW1-2-gc2_S1_L1_bc12_AAGG.tsv	S	121911	42193
53	PV12369	TP-CK-18S-CW2-1-gc2_S2_L1_bc2_TCTG.tsv	S	13544287	3153672
54	PV12372	TP-CK-18S-CW2-1-gc2_S2_L1_bc3_TGGT.tsv	S	597375	323835
55	PV12376	TP-CK-18S-CW5-2-gc3_S5_L1_bc8_GGTA.tsv	M	8872	1851
56	PV12381	TP-CK-18S-CW2-1-gc2_S2_L1_bc4_CTGA.tsv	S	391409	95138
57	PV12382	TP-CK-18S-CW2-1-gc2_S2_L1_bc5_CCAT.tsv	S	504375	118386
58	PV12397	TP-CK-18S-CW2-1-gc2_S2_L1_bc6_CATC.tsv	S	2948	632
59	PV12399	TP-CK-18S-CW2-1-gc2_S2_L1_bc7_GTAG.tsv	S	8780	2491
60	PV12401	TP-CK-18S-CW2-1-gc2_S2_L1_bc8_GGTA.tsv	S	24434	1811
61	PV12408	TP-CK-18S-CW5-2-gc3_S5_L1_bc9_GACT.tsv	M	1291	102
62	PV12413	TP-CK-18S-CW2-1-gc2_S2_L1_bc9_GACT.tsv	S	228462	6006
63	PV12414	TP-CK-18S-CW5-2-gc3_S5_L1_bc10_ACCA.tsv	M	3760	194
64	PV12416	TP-CK-18S-CW1-2-gc2_S1_L1_bc1_TTCC.tsv	S	1450608	37848
65	PV12420	TP-CK-18S-CW2-1-gc2_S2_L1_bc10_ACCA.tsv	S	1137604	25143
66	PV13343	TP-CK-18S-CW2-1-gc2_S2_L1_bc11_AGAC.tsv	S	5461	1058
67	NA	TP-CK-18S-CW1-2-gc2_S1_L1_bc9_GACT.tsv		1886	309
68	NA	TP-CK-18S-CW2-1-gc2_S2_L1_bc1_TTCC.tsv		4221	1123
69	NA	TP-CK-18S-CW5-2-gc3_S5_L1_bc12_AAGG.tsv		756	186
