# Supplementary material for: tRNA abundance, modification and fragmentation in nasopharyngeal swabs as biomarkers for COVID-19 severity
Source: Front Cell Dev Biol. 2022 Nov 1;10:999351. doi: 10.3389/fcell.2022.999351 (PMC9664364; doi:10.3389/fcell.2022.999351)
Supplement: Supplementary file 5 [file DataSheet2.CSV]

	bin_start	AA	anticodon	healthy.flu	healthy.mild	healthy.severe	mild.severe	N_equals.ctrl	N_equals.mild	N_equals.severe	N_equals.flu
1	20	Ala	AGC	NA	0.45752418535429	0.455027976466631	0.8935481593134	4	9	4	0
2	20	Ala	CGC	NA	0.490635673407828	0.335716532475588	0.519870055859509	3	2	2	1
3	20	Arg	ACG	NA	NA	NA	NA	0	0	2	0
4	20	Arg	CCG	NA	NA	NA	0.161382131364707	0	2	2	1
5	20	Arg	CCT	NA	NA	NA	NA	0	0	1	0
6	20	Arg	TCG	NA	NA	NA	NA	0	1	2	1
7	20	Arg	TCT	NA	NA	NA	NA	0	6	1	1
8	20	Gln	CTG	NA	NA	NA	NA	0	3	0	1
9	20	Gln	TTG	NA	NA	NA	NA	0	1	0	1
10	20	Glu	CTC	0.00417715170230458	0.337960309851935	0.0880206008648882	0.197491724088957	5	19	6	3
11	20	Glu	TTC	0.0286346776547973	0.256742973283119	0.625195030309518	0.554131328068568	3	7	4	2
12	20	Gly	CCC	0.41392624834356	1.72303012292857e-08	4.05103955099272e-07	0.474652599572904	5	21	11	4
13	20	Gly	GCC	0.000143018253221963	0.127133440213155	0.257455190927734	0.699416418073137	5	25	10	4
14	20	Gly	TCC	NA	NA	NA	NA	0	3	1	1
15	20	His	GTG	0.12189457680766	0.0278321814458779	0.123125476353805	0.161348571069706	5	26	14	4
16	20	Leu	CAG	NA	NA	NA	NA	0	0	1	0
17	20	Lys	CTT	0.00720733217402675	0.080026828114465	0.21273678634708	0.416889899956795	5	24	12	3
18	20	Lys	TTT	0.150675694038018	0.396447933527001	0.88457571656034	0.421210864280082	5	23	12	4
19	20	Meti	CAT	0.00134191595715373	0.672452055800183	0.300063166721112	0.481522676473814	5	14	5	2
20	20	mtLeu	TAA	NA	NA	NA	NA	5	0	0	0
21	20	mtMet	CAT	NA	NA	NA	NA	4	0	1	0
22	20	mtSer	GCT	0.0122400766618079	0.863271733808119	0.938652964267921	0.864680821173837	5	6	4	2
23	20	mtSer	TGA	NA	NA	NA	NA	5	0	0	0
24	20	mtTyr	GTA	NA	NA	NA	NA	0	0	1	0
25	20	Pro	AGG	NA	NA	NA	0.879320221540815	0	4	4	1
26	20	Pro	CGG	NA	NA	NA	0.743460746815605	0	7	3	1
27	20	Pro	TGG	NA	NA	NA	0.258297138025991	0	8	4	1
28	20	SeCe	TCA	NA	NA	NA	0.926388461121671	0	5	3	0
29	20	Thr	CGT	NA	NA	NA	NA	0	2	0	0
30	20	Val	AAC	NA	NA	NA	0.31056706040046	0	12	3	1
31	20	Val	CAC	0.0309531678378079	0.467286588860093	0.171477198037612	0.28101718899014	3	12	3	2
32	20	Val	TAC	NA	NA	NA	0.782308683141454	0	8	2	1
33	30	Ala	AGC	0.139617328058623	9.69760350713395e-08	5.01510349715668e-05	0.000175788222079963	5	27	16	4
34	30	Ala	CGC	0.0889667857144706	0.000277849205420445	3.61549670754317e-05	0.164220537944642	5	20	8	4
35	30	Ala	TGC	0.0189879891867391	0.000741769925587089	0.00548071616661494	0.845926165970951	5	22	7	3
36	30	Arg	ACG	0.171894771078767	0.497146470537174	0.01133577798017	0.00806488516847494	5	25	12	4
37	30	Arg	CCG	0.00127106396312825	0.0226799366562179	0.925026864061171	0.0162133106868986	5	22	14	4
38	30	Arg	CCT	NA	0.301665290747708	0.0911444378043838	0.699136207490723	4	8	4	1
39	30	Arg	TCG	5.80720317632151e-05	0.200428506868048	0.389969612238917	0.0396722560900789	5	18	9	4
40	30	Arg	TCT	0.00757890999278216	0.00814696855925102	0.0860092561623599	0.22623193407023	5	21	10	4
41	30	Asn	GTT	NA	NA	NA	NA	0	1	0	0
42	30	Asp	GTC	0.000203503041430601	0.276533980649573	0.121420317856373	0.135799946112173	5	28	17	4
43	30	Cys	GCA	5.02049311230254e-05	0.219784418945244	0.000628990411875273	0.0554394824617076	5	20	7	3
44	30	Gln	CTG	0.011435904041278	0.186204972631882	0.00706748944871818	0.00101094560754159	5	26	16	4
45	30	Gln	TTG	0.65212572336071	0.0499018675487893	0.378041156749512	0.482929509978471	5	24	14	3
46	30	Glu	CTC	0.0396414894172082	0.92254836056738	0.862079264781966	0.641610054290672	5	32	21	4
47	30	Glu	TTC	0.0213787206626798	0.146106044770537	0.807165354250359	0.043466283585005	5	26	16	4
48	30	Gly	CCC	0.00314306375102545	0.00836876180161327	0.667346666176722	0.0646990351745733	5	34	21	4
49	30	Gly	GCC	0.000526451836962484	0.845769747873291	0.585642309706192	0.192588275445396	5	33	21	4
50	30	Gly	TCC	0.00183002267177181	0.21032493232181	0.325967062228203	0.316770890622984	5	25	13	4
51	30	His	GTG	3.68105799823809e-06	7.09372982949298e-12	5.09680623030096e-06	0.0639373722689627	5	33	21	4
52	30	Ile	AAT	NA	0.466347369559622	0.162675806679134	0.629744770932356	4	9	3	1
53	30	Leu	AAG	0.376437041994465	0.0177834241904502	0.168540977769867	0.977136184607027	5	23	11	4
54	30	Leu	CAA	0.00289464278148837	0.652039970460331	0.83417712712469	0.918477307713158	5	23	11	4
55	30	Leu	CAG	0.000227594620465023	0.0402883316840932	0.57169276490011	0.128831973760377	5	28	19	4
56	30	Leu	TAA	NA	0.806003825820369	0.749153539286771	0.859419145140346	3	7	3	1
57	30	Leu	TAG	0.0249166431109837	0.282166178519721	0.795449328220833	0.540504978128115	5	20	8	2
58	30	Lys	CTT	0.00262962993343878	0.898346751959874	0.200130055859766	0.0349677996583888	5	28	20	4
59	30	Lys	TTT	0.199455727860712	0.0775829551842388	0.115130469396919	0.0228233312244093	5	31	21	4
60	30	Mete	CAT	NA	0.75237596191405	0.332386886623762	0.312635996409466	4	4	3	1
61	30	Meti	CAT	0.00314803126523336	9.84619802311638e-05	0.00182332914284539	0.264436162205464	5	28	17	4
62	30	mtAla	TGC	NA	NA	NA	NA	0	1	0	0
63	30	mtAsn	GTT	NA	0.86889435007696	NA	NA	3	2	0	0
64	30	mtAsp	GTC	NA	NA	0.662970837910094	NA	2	0	4	0
65	30	mtCys	GCA	NA	NA	0.321384877936741	NA	3	1	3	0
66	30	mtGln	TTG	NA	0.0602833757034218	0.0481529613510199	0.716532985568973	5	17	5	1
67	30	mtGlu	TTC	NA	0.31066808439512	0.34266028355096	0.348564453004946	3	3	2	0
68	30	mtGly	TCC	NA	0.583777566335767	0.397888683224013	0.564245521395668	3	3	3	0
69	30	mtHis	GTG	NA	NA	NA	NA	4	1	0	0
70	30	mtLeu	TAA	NA	6.22934594237485e-05	0.474484417372454	0.0424751041355715	5	13	7	1
71	30	mtLeu	TAG	NA	0.380839875534499	0.173576439694497	0.41142655609051	3	4	2	1
72	30	mtLys	TTT	NA	0.714654982448903	0.698919575187539	0.616820515576253	4	5	3	0
73	30	mtMet	CAT	NA	0.203425296664967	0.744036449853477	0.446351576940882	5	6	3	0
74	30	mtPhe	GAA	NA	0.0439226840438413	0.880510600571883	0.345006881587112	5	14	7	1
75	30	mtPro	TGG	NA	NA	NA	NA	1	3	0	0
76	30	mtSer	GCT	NA	0.477858676699491	0.232462425838834	0.834742028399359	5	20	9	1
77	30	mtSer	TGA	NA	0.39387814913852	NA	NA	3	2	1	0
78	30	mtThr	TGT	NA	NA	NA	NA	0	0	1	0
79	30	mtTrp	TCA	NA	NA	NA	NA	1	0	0	0
80	30	mtTyr	GTA	NA	0.404653965302781	0.499538585570038	0.0367176753712178	5	15	9	1
81	30	mtVal	TAC	2.26863452991456e-05	0.759939920591707	0.512789345410422	0.334728742630911	5	27	13	2
82	30	Phe	GAA	NA	0.00221009153004517	0.031516371253973	0.972276850328939	5	11	3	1
83	30	Pro	AGG	3.17680791608123e-05	8.59144394517537e-06	0.120450872244205	0.00145562307418834	5	22	12	4
84	30	Pro	CGG	6.62960822223955e-07	2.6512795002619e-05	0.00246776531109403	0.303104881784378	5	21	10	4
85	30	Pro	TGG	3.5105310813312e-06	5.35545877902243e-06	0.0114441257731782	0.218252460573091	5	23	14	4
86	30	SeCe	TCA	6.08667594330659e-07	0.0330528599642396	0.458909371449935	0.114978886399619	5	26	15	4
87	30	Ser	AGA	NA	NA	NA	NA	0	1	1	1
88	30	Ser	CGA	NA	0.192529591802621	0.988149194514375	0.207259052666693	3	9	3	1
89	30	Ser	GCT	NA	0.0456931145908464	0.178132421327208	0.801900438737205	4	5	2	0
90	30	Ser	TGA	NA	0.178125533780852	0.549642741031713	0.21924590217671	3	3	2	1
91	30	Thr	CGT	NA	NA	NA	0.546710243114519	0	7	3	1
92	30	Thr	TGT	NA	0.000418829026884795	0.00048433115776503	0.196621330855784	5	4	3	1
93	30	Trp	CCA	0.00327213904175274	0.590839496992302	0.992835138131111	0.540153418499548	4	13	7	2
94	30	Tyr	GTA	NA	NA	NA	0.0117693305339111	1	13	7	1
95	30	Val	AAC	1.66515141876924e-05	2.48225177732599e-08	1.96184713320547e-05	0.812743281739204	5	27	20	4
96	30	Val	CAC	8.23936430346596e-06	5.35509783795275e-10	1.40164359953893e-05	0.346508935365592	5	27	19	4
97	30	Val	TAC	0.000125828527813413	2.44229449961798e-06	0.00169415080500173	0.642324557394306	5	26	13	4
98	40	Arg	ACG	NA	NA	NA	NA	0	0	0	2
99	40	Arg	CCG	NA	NA	NA	NA	0	0	1	0
100	40	Arg	TCT	NA	NA	NA	0.478816026410487	0	2	3	0
101	40	Asp	GTC	NA	0.760095189909479	0.545083497521312	0.74787478848035	4	2	3	0
102	40	Gln	CTG	NA	NA	NA	0.397406416983668	0	5	3	0
103	40	Gln	TTG	NA	NA	NA	NA	0	6	1	0
104	40	Glu	CTC	NA	0.336474968292503	0.264413839206234	0.261329036199278	5	4	3	0
105	40	Glu	TTC	NA	0.445649225869596	0.139670256709094	0.128472154619266	2	4	3	0
106	40	Gly	CCC	NA	0.206080514964419	0.588654062197266	0.964286519065016	2	4	4	1
107	40	Gly	GCC	NA	0.0145427800211869	0.0200369144600332	0.190285158471915	3	3	2	0
108	40	Gly	TCC	NA	NA	0.966972879194799	NA	2	1	3	0
109	40	His	GTG	0.0937068194331747	0.00387666252519795	0.487676617313539	0.0100748633442933	5	21	12	4
110	40	Leu	AAG	NA	0.289589364430699	0.896926387059714	0.304655292466655	5	18	4	1
111	40	Leu	CAA	NA	NA	NA	NA	0	1	1	0
112	40	Leu	CAG	NA	0.121589124301454	0.153782014949293	0.271588505420985	5	20	10	1
113	40	Leu	TAA	NA	NA	NA	NA	0	1	1	0
114	40	Leu	TAG	NA	0.268659007495074	0.37157220977425	0.338790842991095	3	13	3	0
115	40	Lys	CTT	NA	0.13121450405195	0.517932768907141	0.335367878040032	2	10	5	1
116	40	Lys	TTT	NA	NA	NA	NA	0	4	0	1
117	40	Mete	CAT	NA	NA	NA	NA	0	1	1	0
118	40	Meti	CAT	NA	0.267514677577217	0.114465704862462	0.417075181901552	5	2	2	0
119	40	mtAla	TGC	NA	0.234115688012364	0.274387478843431	0.311522723211173	4	6	4	0
120	40	mtArg	TCG	NA	0.0235857540553614	0.609350803132412	0.203694571038959	5	19	6	1
121	40	mtAsn	GTT	NA	NA	0.198939074200257	NA	3	1	2	0
122	40	mtAsp	GTC	NA	NA	NA	NA	0	1	2	0
123	40	mtCys	GCA	NA	NA	0.476434609014243	NA	4	1	2	0
124	40	mtGln	TTG	NA	NA	NA	NA	2	0	1	0
125	40	mtGlu	TTC	NA	0.0219039719441576	NA	NA	5	5	1	0
126	40	mtGly	TCC	NA	0.46061195746519	0.135808559886918	0.2915941007296	4	3	3	0
127	40	mtHis	GTG	NA	0.746859917841537	0.00220894366830966	0.459783512330735	5	6	4	1
128	40	mtIle	GAT	NA	NA	0.976589771682975	NA	3	1	2	0
129	40	mtLeu	TAA	NA	0.0929257997601865	0.27550397743954	0.0542609663688122	5	19	7	1
130	40	mtLeu	TAG	NA	0.967660309159913	0.521094930775715	0.322819781924891	5	16	8	0
131	40	mtLys	TTT	NA	0.548769871231878	0.418382258800798	0.901212997012854	4	4	3	0
132	40	mtMet	CAT	NA	0.427434350308159	0.0334549478837269	0.450146531079425	5	11	4	1
133	40	mtPhe	GAA	NA	NA	NA	0.15901875945416	1	2	2	0
134	40	mtPro	TGG	NA	NA	0.113535811824912	NA	3	1	2	0
135	40	mtSer	GCT	0.0227326794833101	0.000882463717364691	0.0449828916209743	0.150951571557453	5	22	15	3
136	40	mtThr	TGT	NA	NA	NA	NA	5	0	0	0
137	40	mtTrp	TCA	NA	NA	0.330795386363182	NA	2	1	2	0
138	40	mtTyr	GTA	NA	NA	NA	0.430426953675852	0	4	6	0
139	40	mtVal	TAC	0.138780844862961	0.177827184362015	1.45460263094482e-05	0.477567421736463	5	21	10	3
140	40	Pro	AGG	NA	NA	NA	NA	0	1	1	0
141	40	Pro	CGG	NA	NA	NA	NA	0	1	1	0
142	40	Pro	TGG	NA	NA	NA	NA	0	1	1	0
143	40	SeCe	TCA	NA	NA	NA	NA	0	1	1	0
144	40	Ser	AGA	NA	NA	NA	NA	0	0	1	0
145	40	Ser	CGA	NA	0.775321165181761	0.864210942057028	0.832038135039261	5	7	2	0
146	40	Ser	GCT	NA	NA	NA	NA	0	0	1	0
147	40	Ser	TGA	NA	0.348131133299167	0.144096227720898	0.454169125648814	5	4	2	0
148	40	Trp	CCA	NA	NA	NA	NA	0	0	0	1
149	40	Tyr	GTA	NA	NA	NA	NA	0	3	0	0
150	40	Val	AAC	NA	NA	NA	NA	0	0	1	0
151	40	Val	CAC	NA	NA	NA	NA	4	0	1	0
152	40	Val	TAC	NA	NA	NA	NA	0	1	1	0
153	50	Ala	TGC	NA	NA	NA	NA	0	1	1	0
154	50	Arg	ACG	NA	NA	NA	NA	0	1	1	0
155	50	Arg	CCT	NA	0.811792249886163	0.310561549081106	0.0816837018706805	2	9	6	0
156	50	Arg	TCG	NA	NA	NA	NA	1	1	2	0
157	50	Arg	TCT	NA	0.105556401311857	0.148362080216674	0.0372022118291867	3	8	5	0
158	50	Asn	GTT	NA	0.0824484855953872	0.0708224869513321	0.0619835170242335	5	17	12	1
159	50	Asp	GTC	NA	0.571027016045222	0.10161793558027	0.157084910737353	5	10	5	0
160	50	Cys	GCA	NA	0.622698557019525	0.288337381949701	0.206157881261264	2	5	2	0
161	50	Gln	CTG	NA	0.309349304234967	0.0590604160782967	0.213846675814432	4	18	10	0
162	50	Gln	TTG	NA	0.00934958087382635	0.0405375243571902	0.0902432310477438	4	23	10	1
163	50	Glu	CTC	0.276833782099004	0.789692187125107	0.748646509018664	0.431156110894484	5	23	14	2
164	50	Glu	TTC	NA	0.38837392068533	0.240300899489473	0.351629136081485	5	10	7	0
165	50	Gly	CCC	NA	0.25252112602178	0.183546335580661	0.237912858453987	4	6	2	0
166	50	Gly	GCC	NA	0.529660055303421	0.473199471103298	0.435108991099887	5	12	8	0
167	50	Gly	TCC	NA	0.250184843468553	0.0586116429878318	0.1428824315789	5	4	4	0
168	50	His	GTG	0.221173148348628	0.000107934928664406	0.271067696612377	0.0167540757348276	5	21	6	2
169	50	Ile	AAT	NA	NA	NA	NA	0	0	4	0
170	50	Ile	TAT	NA	0.226278952604595	0.404084722116392	0.474805203482374	2	2	4	0
171	50	Leu	AAG	NA	NA	NA	0.154919200497642	0	5	3	0
172	50	Leu	CAA	NA	0.265373377762859	0.482577544045768	0.181547261310592	4	12	4	1
173	50	Leu	CAG	NA	0.327837982492004	0.986729228691268	0.302387481522433	5	20	9	1
174	50	Leu	TAG	NA	NA	NA	0.370530853600366	0	3	3	0
175	50	Lys	CTT	NA	0.386472515356264	0.212137452586547	0.00619145115891219	5	20	13	1
176	50	Lys	TTT	NA	NA	NA	NA	0	1	5	0
177	50	Mete	CAT	NA	0.0826450602834229	0.141953850457431	0.395544673012916	4	18	9	1
178	50	Meti	CAT	NA	0.109230001860399	0.0309298698956951	0.00203723984345613	5	12	7	0
179	50	mtAla	TGC	NA	0.907511057161329	0.355662713795984	0.149576183988403	5	11	5	1
180	50	mtArg	TCG	NA	0.158849852313615	0.795753672232568	0.176317191753498	5	9	5	1
181	50	mtAsn	GTT	NA	0.4559460642474	0.310439115858359	0.28369617810776	4	5	3	0
182	50	mtAsp	GTC	NA	NA	NA	NA	3	1	1	0
183	50	mtCys	GCA	NA	NA	0.62503805364942	NA	3	1	2	0
184	50	mtGln	TTG	NA	0.12815798594211	0.118593032990715	0.921877035361671	5	5	3	0
185	50	mtGlu	TTC	NA	0.127092427658831	0.340268719584241	0.382371314210418	5	15	7	1
186	50	mtGly	TCC	NA	0.0780085421328465	0.0793937249725339	0.153590755780864	5	14	7	0
187	50	mtHis	GTG	NA	0.723479827256127	0.668366497268096	0.740277813158734	5	13	5	1
188	50	mtIle	GAT	NA	0.675579296904654	0.0552863248700625	0.0116467033715104	5	9	6	1
189	50	mtLeu	TAA	NA	0.219831664702211	0.293240537172943	0.311490253250622	5	11	7	0
190	50	mtLeu	TAG	NA	NA	NA	0.581890280445233	1	2	3	0
191	50	mtLys	TTT	NA	0.75756194402339	0.216973176227019	0.0512152586235378	5	17	6	0
192	50	mtMet	CAT	NA	0.129815193235134	0.527094597195292	0.261593970887428	5	13	4	1
193	50	mtPhe	GAA	NA	0.313881546694521	0.151744633233154	0.510406677011871	4	8	3	0
194	50	mtPro	TGG	NA	0.000511023597230594	0.987227313203469	0.0444314228971615	5	18	8	0
195	50	mtSer	GCT	0.000572102272351398	0.0121083935114804	0.442890548303141	0.0389156046420069	5	23	16	4
196	50	mtSer	TGA	NA	NA	NA	NA	0	1	2	0
197	50	mtThr	TGT	NA	0.432707459884681	0.607665018075968	0.855400147106613	5	21	11	1
198	50	mtTrp	TCA	NA	0.00949066000617138	0.0145395913465908	0.705893711351438	3	2	2	0
199	50	mtTyr	GTA	NA	NA	NA	0.714832115784161	0	6	5	1
200	50	mtVal	TAC	0.00250856943094678	2.46183414971927e-11	1.7576039337231e-09	0.630915516681122	5	24	16	3
201	50	Pro	AGG	NA	NA	NA	NA	0	0	1	0
202	50	Pro	CGG	NA	NA	NA	NA	0	1	2	0
203	50	Pro	TGG	NA	0.52780840192883	0.338258705574345	0.539936159022547	2	6	6	0
204	50	SeCe	TCA	0.219724541881473	0.692884638155477	0.262451826116099	0.367141291310699	5	17	9	2
205	50	Ser	AGA	NA	NA	NA	NA	0	0	1	0
206	50	Ser	CGA	NA	NA	NA	NA	0	3	1	0
207	50	Ser	TGA	NA	NA	NA	NA	0	2	1	0
208	50	Thr	CGT	NA	NA	NA	NA	0	1	0	0
209	50	Thr	TGT	NA	NA	NA	0.964379681024689	0	3	3	0
210	50	Trp	CCA	NA	NA	0.36694268415202	NA	4	1	3	0
211	50	Tyr	GTA	NA	NA	NA	0.712071799550899	1	5	3	0
212	50	Val	AAC	NA	0.00936975140110468	0.261979056020126	0.383379427112547	2	6	5	0
213	50	Val	CAC	NA	0.849119082598723	0.851547228552374	0.749603114934372	5	19	9	0
214	50	Val	TAC	NA	NA	NA	0.642512881220304	0	2	2	0
